# Supplementary material for: An Assessment of Heavy Ion Irradiation Mutagenesis for Reverse Genetics in Wheat (Triticum aestivum L.)
Source: PLoS One. 2015 Feb 26;10(2):e0117369. doi: 10.1371/journal.pone.0117369 (PMC4342231; doi:10.1371/journal.pone.0117369)
Supplement: S3 File — Based on comparison of the Brachypodium distachyon 1.92 annotation (http://www.phytozome.net/) and the wheat Chromosomal Survey Sequences (http://plants.ensembl.org/index.html) as described in Materials and Methods. For each Brachypodium gene the presence of the putative orthologue across the wheat chromosome 5 series long arms is indicated. On the basis of this information, likely translocations are indicated. Homologues of genes with descriptions labelled ‘A’ and ‘B’, and ‘C’ are required for viability in Arabidopsis; grey shading region indicates the minimum size of the region that was incompatible for deletion stacking, see Fig. 2 and Discussion. (XLSX) [file pone.0117369.s013.xlsx]

## Sheet: Sheet1
	Brachypodium gene	Brachypodium Gene Description (BLAST2GO annotation)	5AL homoeologue?	5BL homoeologue?	5DL homoeologue?	Putatively translocated?
Up 2 Mb	Bradi4g25620	uncharacterized protein loc100828235	No	No	No	Yes
	Bradi4g25630	uncharacterized protein loc100828537	No	No	No	Yes
	Bradi4g25640	enhancer of mrna-decapping protein 4-like	No	No	No	Yes
	Bradi4g25650	peroxidase 4-like	No	No	No	Yes
	Bradi4g25660	peroxidase 4-like	No	No	No	Yes
	Bradi4g25670	low quality protein: f-box fbd lrr-repeat protein at5g44950-like	No	No	No	Yes
	Bradi4g25680	cysteine desulfurase chloroplastic-like	No	No	No	Yes
	Bradi4g25690	methylesterase 17-like	No	No	No	Yes
	Bradi4g25700	esterase pir7b	No	No	No	Yes
	Bradi4g25710	uncharacterized protein loc100822671	No	No	No	Yes
	Bradi4g25717	wrky dna binding domain containing expressed	No	No	No	Yes
	Bradi4g25730	protein chloroplastic-like	No	No	No	Yes
	Bradi4g25740	elongation factor p	No	No	No	Yes
	Bradi4g25750	phospholipid transfer protein 1	No	No	No	Yes
	Bradi4g25760	pentatricopeptide repeat-containing protein at5g15300-like	No	No	No	Yes
	Bradi4g25770	disease resistance rpp13-like protein 2-like	No	No	No	Yes
	Bradi4g25780	disease resistance rpp13-like protein 2	No	Yes	?	No
	Bradi4g25790	pentatricopeptide repeat-containing protein at5g15300-like	No	No	No	Yes
	Bradi4g25797	pentatricopeptide repeat-containing protein at5g15300-like	No	No	No	Yes
	Bradi4g25810	disease resistance rpp13-like protein 2	No	No	No	Yes
	Bradi4g25820	uncharacterized protein loc100825442	No	No	No	Yes
	Bradi4g25830	uncharacterized protein loc100829609	No	No	No	Yes
	Bradi4g25850	probable carnitine racemase - arabidopsis	No	No	No	Yes
	Bradi4g25860	pentatricopeptide repeat-containing protein at5g15300-like	No	No	No	Yes
	Bradi4g25865	retrotransposon ty3-gypsy subclass	No	No	No	Yes
	Bradi4g25870	nucleotidyltransferase family expressed	No	No	No	Yes
	Bradi4g25880	cbl-interacting protein kinase 14	?	?	?	?
	Bradi4g25890	ngg1 interacting factor 3 like 1 binding protein 1 isoform 1	No	No	No	Yes
	Bradi4g25900	root phototropism protein 2-like	No	No	No	Yes
	Bradi4g25910	uncharacterized protein loc101784938	No	No	No	Yes
	Bradi4g25917	uncharacterized protein loc100832283	No	No	No	Yes
	Bradi4g25930	obtusifoliol 14alpha-demethylase	No	No	No	Yes
	Bradi4g25940	histone-lysine n- h3 lysine-9 specific suvh1	No	?	No	?
	Bradi4g25950	secologanin synthase	No	No	No	Yes
	Bradi4g25970	harpin-induced protein 1 containing expressed	No	No	No	Yes
	Bradi4g25980	cyclin-dependent kinase b1-1-like	No	No	No	Yes
	Bradi4g25990	uncharacterized protein loc100834049	No	No	No	Yes
	Bradi4g26000	bis(5 -adenosyl)-triphosphatase-like	Yes	Yes	Yes	No
	Bradi4g26007	serine threonine-protein kinase at5g01020-like	No	No	No	Yes
	Bradi4g26020	ethanolamine-phosphate cytidylyltransferase-like	?	No	?	?
	Bradi4g26040	uncharacterized protein loc100834962	No	No	No	Yes
	Bradi4g26050	pentatricopeptide repeat-containing protein at4g21190-like	No	No	No	Yes
	Bradi4g26080	uncharacterized protein loc101757801 isoform x1	No	Yes	Yes	No
	Bradi4g26090	rna recognition motif-containing protein	No	No	No	Yes
	Bradi4g26100	rna recognition motif-containing protein	No	No	No	Yes
	Bradi4g26110	jasmonate-induced protein	No	No	No	Yes
	Bradi4g26120	retrotransposon ty1-copia subclass	No	No	No	Yes
	Bradi4g26130	fha domain containing expressed	No	No	No	Yes
	Bradi4g26140	40s ribosomal protein s16	No	Yes	Yes	No
Up 1.5 Mb	Bradi4g26150	probable glycosyltransferase at3g07620-like	No	No	No	Yes
	Bradi4g26157	tpa: homeodomain-like transcription factor superfamily protein	No	No	No	Yes
	Bradi4g26170	zf-hd homeobox protein at4g24660-like	No	Yes	Yes	No
	Bradi4g26180	myb dna-binding domain superfamily protein	No	No	No	Yes
	Bradi4g26190	type i inositol -trisphosphate 5-phosphatase cvp2-like	No	No	No	Yes
	Bradi4g26200	fha domain-containing protein ddl-like	No	No	No	Yes
	Bradi4g26210		No	No	No	Yes
	Bradi4g26227	uncharacterized protein loc100837117	No	No	No	Yes
	Bradi4g26240	uncharacterized protein loc101774842	No	No	No	Yes
	Bradi4g26250	uncharacterized protein loc100832179	Yes	Yes	Yes	No
	Bradi4g26260	mitochondrial import inner membrane translocase subunit tim8	No	No	No	Yes
	Bradi4g26270	alpha-l-arabinofuranosidase c-terminus family expressed	No	No	No	Yes
	Bradi4g26280	uncharacterized protein loc100834648	No	No	No	Yes
	Bradi4g26287	protein plastid movement impaired 2-like	No	No	No	Yes
	Bradi4g26300		No	No	No	Yes
	Bradi4g26310	uncharacterized protein loc100841171	No	No	No	Yes
	Bradi4g26317	calcium-dependent protein kinase 17-like	No	?	?	?
	Bradi4g26330	l-aminoadipate-semialdehyde dehydrogenase-phosphopantetheinyl transferase-like isoform x1	No	No	No	Yes
	Bradi4g26342	protein zinc induced facilitator-like 1-like	No	No	No	Yes
	Bradi4g26354	protein zinc induced facilitator-like 1-like	No	No	No	Yes
	Bradi4g26366	carbohydrate transporter sugar porter transporter	No	No	No	Yes
	Bradi4g26380	major facilitator superfamily expressed	?	No	No	?
	Bradi4g26390	glutamate-rich wd repeat-containing protein 1-like	?	No	No	?
	Bradi4g26400	calmodulin	No	No	No	Yes
	Bradi4g26410	cipk-like protein expressed	No	No	No	Yes
	Bradi4g26420	rhamnogalacturonate lyase b-like	No	No	No	Yes
	Bradi4g26430	glutamine--fructose-6-phosphate aminotransferase	?	?	?	?
	Bradi4g26437	transcription elongation factor family isoform 1	No	No	No	Yes
	Bradi4g26450	d-mannose binding lectin family protein	No	No	No	Yes
	Bradi4g26460	receptor protein kinase 1	No	No	No	Yes
	Bradi4g26470	uncharacterized protein loc100834648	No	No	No	Yes
	Bradi4g26480	50s ribosomal protein l24	No	No	No	Yes
	Bradi4g26487	rna recognition motif family expressed	No	No	No	Yes
	Bradi4g26500	probable calcium-binding protein cml49-like	?	Yes	?	No
	Bradi4g26510	pentatricopeptide repeat-containing protein at2g13600-like	No	No	No	Yes
	Bradi4g26520	gras family transcription factor containing protein	No	No	No	Yes
	Bradi4g26530	phosphatidylinositol-4-phosphate 5-kinase	No	?	No	?
	Bradi4g26540	tpa: ring zinc finger domain superfamily protein	No	No	No	Yes
	Bradi4g26550		No	No	No	Yes
	Bradi4g26560	udp-glycosyltransferase 75d1-like	No	No	No	Yes
	Bradi4g26570	zinc c3hc4 type family expressed	No	No	No	Yes
	Bradi4g26580	structure-specific endonuclease subunit slx1-like	No	No	No	Yes
	Bradi4g26590	protein red-like	No	No	No	Yes
	Bradi4g26600	nac domain protein	No	No	No	Yes
	Bradi4g26610	amp-binding protein	No	No	No	Yes
	Bradi4g26615	heavy metal transport detoxification superfamily protein	No	No	No	Yes
	Bradi4g26620	cysteine-rich receptor-like protein kinase 39	No	No	No	Yes
	Bradi4g26627	phd-finger family expressed	?	?	?	?
	Bradi4g26640	pre-mrna-processing atp-dependent rna helicase prp5-like	No	No	No	Yes
	Bradi4g26650	cytochrome p450 94a1-like	No	?	?	?
	Bradi4g26660	membrane-associated phospholipid phosphatase	No	No	No	Yes
	Bradi4g26670		No	No	No	Yes
	Bradi4g26680	60s ribosomal protein l7-1-like	No	No	No	Yes
	Bradi4g26690	uncharacterized protein loc100844821	?	No	?	?
	Bradi4g26700	protein transport protein sec61 subunit beta-like	No	No	No	Yes
	Bradi4g26710	avr susceptible 1	No	No	No	Yes
	Bradi4g26720	dna-binding protein with miz sp-ring zinc finge isoform 1	No	No	No	Yes
	Bradi4g26730	e3 sumo-protein ligase siz1	No	No	No	Yes
	Bradi4g26750	uncharacterized protein loc100845733	?	?	?	?
	Bradi4g26760	prenylated rab receptor 2	No	No	No	Yes
	Bradi4g26770	mate efflux family protein chloroplastic-like	No	No	No	Yes
	Bradi4g26776	uncharacterized protein loc100846347	Yes	Yes	Yes	No
	Bradi4g26782	uncharacterized protein loc100846039	Yes	?	?	No
	Bradi4g26790	ubiquitin-activating enzyme e1 2-like	Yes	?	?	No
	Bradi4g26795	lrr receptor-like serine threonine-protein kinase	?	?	Yes	No
	Bradi4g26800	myb family transcription factor	No	No	No	Yes
	Bradi4g26810	probable receptor-like protein kinase at5g18500-like	No	No	No	Yes
	Bradi4g26820	uncharacterized protein loc100821146	No	No	No	Yes
	Bradi4g26830	protein chup1	No	No	No	Yes
	Bradi4g26840	nuclear pore complex protein nup98-nup96-like isoform x1	No	No	No	Yes
	Bradi4g26850	uncharacterized protein loc100822065	No	No	No	Yes
	Bradi4g26860	kda protein	No	No	No	Yes
	Bradi4g26870	aquaporin sip1-1-like	No	No	No	Yes
Up 1 Mb	Bradi4g26877	clathrin heavy chain 1	?	?	?	?
	Bradi4g26890	calcium-binding protein cml31	No	Yes	Yes	No
	Bradi4g26900	pentatricopeptide repeat-containing protein chloroplastic-like	No	No	No	Yes
	Bradi4g26905	tho complex subunit 4-a	No	No	No	Yes
	Bradi4g26910	low quality protein: dead-box atp-dependent rna helicase 27-like	No	No	No	Yes
	Bradi4g26920		Yes	Yes	Yes	No
	Bradi4g26940	sufe-like chloroplastic-like	Yes	Yes	Yes	No
	Bradi4g26960	heavy metal-associated domain containing protein	No	Yes	No	No
	Bradi4g26970	protein nedd1-like	Yes	Yes	Yes	No
	Bradi4g26980	alpha-galactosidase 2	Yes	Yes	Yes	No
	Bradi4g26990	serine threonine-protein kinase	Yes	Yes	Yes	No
	Bradi4g27000	ubiquitin-like-specific protease 1a-like	No	No	No	Yes
	Bradi4g27010	pyrophosphate--fructose 6-phosphate 1-phosphotransferase subunit alpha-like	?	?	?	?
	Bradi4g27017	gdsl-motif lipase hydrolase-like	No	Yes	Yes	No
	Bradi4g27030		Yes	Yes	Yes	No
	Bradi4g27040	rhodanese family	Yes	Yes	Yes	No
	Bradi4g27050	30s ribosomal protein chloroplastic-like	Yes	Yes	Yes	No
	Bradi4g27057	dna topoisomerase 6 subunit b-like A	Yes	Yes	Yes	No
	Bradi4g27070	uncharacterized protein ymr315w-like	Yes	Yes	Yes	No
	Bradi4g27080	zinc finger ccch domain-containing protein 50-like	No	No	No	Yes
	Bradi4g27090	anthranilate phosphoribosyltransferase-like protein	Yes	Yes	Yes	No
	Bradi4g27100	transcription factor hbp-1b -like	Yes	Yes	Yes	No
	Bradi4g27110	meiotic nuclear division protein 1 homolog B	Yes	Yes	Yes	No
Up 700 kb	Bradi4g27117	surp and g-patch domain-containing protein 1-like	Yes	Yes	Yes	No
	Bradi4g27130	ras-related protein rgp1	Yes	Yes	Yes	No
	Bradi4g27140	uncharacterized protein loc100845926	Yes	Yes	Yes	No
	Bradi4g27150	uncharacterized protein loc100845926	Yes	Yes	Yes	No
	Bradi4g27157	mediator of rna polymerase ii transcription subunit 14-like	Yes	Yes	Yes	No
	Bradi4g27170	transparent testa 1	No	Yes	Yes	No
	Bradi4g27180	uncharacterized protein loc100824242	No	Yes	No	No
	Bradi4g27190	tpa: edm2-like family protein	Yes	Yes	Yes	No
	Bradi4g27200	retrotransposon unclassified	No	No	No	Yes
	Bradi4g27210	protein fluorescent in blue chloroplastic-like	Yes	Yes	Yes	No
	Bradi4g27220	transcription initiation factor tfiid subunit 6-like	No	No	No	Yes
	Bradi4g27230	proton-coupled amino acid transporter 3-like	No	No	No	Yes
	Bradi4g27240	serine threonine-protein phosphatase pp-x isozyme 2-like	?	?	Yes	No
	Bradi4g27260	uncharacterized protein loc100830977	Yes	Yes	Yes	No
Up 500 kb	Bradi4g27270	protein grpe-like	Yes	Yes	Yes	No
	Bradi4g27280	pi-plc x domain-containing protein at5g67130-like	No	No	No	Yes
	Bradi4g27290	enhancer of polycomb-like protein	Yes	Yes	Yes	No
	Bradi4g27300	phosphatidylinositol-4-phosphate 5-kinase 4-like	No	No	No	Yes
	Bradi4g27310	btb poz domain-containing protein at5g41330-like	No	No	No	Yes
	Bradi4g27320	uncharacterized protein loc100832696	No	No	No	Yes
	Bradi4g27327	tpa: duf566 domain containing family protein	Yes	Yes	Yes	No
Up 400 kb	Bradi4g27334	sodium hydrogen exchanger 6-like	Yes	Yes	Yes	No
	Bradi4g27341	l-type lectin-domain containing receptor kinase -like	No	No	No	Yes
	Bradi4g27350	l-type lectin-domain containing receptor kinase -like	No	No	No	Yes
	Bradi4g27360	glycosyltransferase ago61	No	No	No	Yes
	Bradi4g27370	uncharacterized protein loc100833936	Yes	Yes	Yes	No
	Bradi4g27376	antigen receptor	Yes	Yes	Yes	No
	Bradi4g27382	retrotransposon ty3-gypsy subclass	No	No	No	Yes
	Bradi4g27390	cyt-p450 monooxygenase	Yes	Yes	Yes	No
	Bradi4g27400	cyt-p450 monooxygenase	No	Yes	Yes	No
	Bradi4g27410	protein tic 22- chloroplastic-like	No	No	No	Yes
	Bradi4g27417	dna-binding protein chloroplast	No	No	No	Yes
	Bradi4g27430	ubiquitin-conjugating enzyme e2-17 kda	Yes	Yes	Yes	No
	Bradi4g27440	receptor-like protein kinase bri1-like 3-like	No	Yes	No	No
	Bradi4g27450	aspartate kinase-homoserine dehydrogenase	?	?	Yes	No
	Bradi4g27460	embryo defective 1381 protein C	Yes	Yes	Yes	No		https://www.arabidopsis.org/servlets/TairObject?name=AT2G31340&type=locus
	Bradi4g27470	glycosyl transferase	Yes	Yes	Yes	No
	Bradi4g27480	chlorophyll a-b binding family protein	Yes	Yes	Yes	No
Up 200 kb	Bradi4g27490	ferrochelatase- chloroplastic	Yes	Yes	Yes	No
	Bradi4g27520		No	No	No	Yes
	Bradi4g27530	ubiquitin-conjugating enzyme spm2	Yes	Yes	Yes	No
	Bradi4g27540	sugar carrier protein c	No	No	No	Yes
	Bradi4g27550	triose phosphate phosphate non-green precursor	Yes	Yes	Yes	No
	Bradi4g27560	sugar carrier protein c	No	No	No	Yes
	Bradi4g27570	adp-glucose pyrophosphorylase small subunit	Yes	Yes	Yes	No
	Bradi4g27580	tho complex subunit 3-like	Yes	Yes	Yes	No
	Bradi4g27590	tpa: ring zinc finger and vwf domain family protein	Yes	Yes	Yes	No
	Bradi4g27600	rna binding	Yes	Yes	Yes	No
Up 100 kb	Bradi4g27607	myb family transcription factor-related protein	Yes	Yes	Yes	No
	Bradi4g27620	myb family transcription factor apl	Yes	Yes	Yes	No
	Bradi4g27627	uncharacterized protein ddb_g0287975-like	Yes	Yes	Yes	No
	Bradi4g27640	two pore potassium channel c-like	Yes	Yes	Yes	No
	Bradi4g27650	uncharacterized protein ddb_g0287975-like	Yes	Yes	Yes	No
	Bradi4g27660	two-pore potassium channel 3-like	Yes	Yes	Yes	No
	Bradi4g27670	retrotransposon unclassified	No	No	No	Yes
	Bradi4g27680	peroxidase 12	No	No	No	Yes
	Bradi4g27690	uncharacterized protein loc100825954	No	No	No	Yes
	Bradi4g27697	probable beta-d-xylosidase 2-like	No	No	No	Yes
Up 50 kb	Bradi4g27720	ocs element-binding factor 1	Yes	Yes	Yes	No
	Bradi4g27730	uncharacterized protein loc100841681	Yes	Yes	Yes	No
Up adjacent	Bradi4g27740	uncharacterized protein loc100842901	Yes	Yes	Yes	No
BdPFT1	Bradi4g27747	mediator of rna polymerase ii transcription subunit 25-like	Yes	Yes	Yes	No
Down adjacent	Bradi4g27760	uncharacterized protein loc100827508	Yes	Yes	Yes	No
	Bradi4g27770	protein transparent testa 1-like	No	Yes	Yes	No
Down 50 kb	Bradi4g27777	autophagy protein 9	No	No	?	?
	Bradi4g27787	probable peptide nitrate transporter at1g62200-like isoform x1	No	No	No	Yes
	Bradi4g27797	histone-lysine n-methyltransferase ashh3-like	?	Yes	?	No
Down 100 kb	Bradi4g27810	lipid phosphate phosphatase 3	?	?	Yes	No
	Bradi4g27820	swim zinc finger family	Yes	Yes	Yes	No
	Bradi4g27830	uncharacterized protein loc100829630	No	Yes	No	No
	Bradi4g27840	uncharacterized protein loc100829937	No	Yes	No	No
	Bradi4g27850	ethylene-responsive transcription factor erf118-like	Yes	Yes	Yes	No
	Bradi4g27860	adenylate isopentenyltransferase chloroplastic-like	No	Yes	Yes	No
	Bradi4g27870	gdp-mannose transporter gonst4-like	Yes	Yes	Yes	No
Down 200 kb	Bradi4g27880	probable protein phosphatase 2c 8-like	Yes	Yes	Yes	No
	Bradi4g27897	ubiquitin-conjugating enzyme family	Yes	Yes	Yes	No
	Bradi4g27910	phosphoenolpyruvate carboxylase	?	?	Yes	No
	Bradi4g27920	rab3 gtpase-activating protein non-catalytic subunit-like	Yes	Yes	Yes	No
	Bradi4g27930	glycosyltransferase-like domain-containing protein 2-like	No	No	?	?
	Bradi4g27940	glutathione s-transferase t3-like	Yes	Yes	Yes	No
	Bradi4g27950	myb dna-binding domain superfamily protein	No	No	No	Yes
	Bradi4g27960	nucleobase-ascorbate transporter 2-like	?	Yes	?	No
	Bradi4g27970	protein aq_1857	Yes	Yes	Yes	No
	Bradi4g27977	low quality protein: carotenoid (9 )-cleavage dioxygenase 1-like	?	Yes	?	No
	Bradi4g27990	carotenoid (9 )-cleavage dioxygenase 1-like	?	Yes	?	No
	Bradi4g28000	sugar transport protein 14-like	No	Yes	Yes	No
	Bradi4g28010	nedd8-conjugating enzyme ubc12-like	Yes	Yes	Yes	No
	Bradi4g28020	uncharacterized protein loc100834530	No	No	No	Yes
	Bradi4g28030	nudix hydrolase chloroplastic-like	Yes	Yes	Yes	No
Down 400 kb	Bradi4g28040	udp-glucose 4-epimerase gepi48-like	Yes	Yes	Yes	No
	Bradi4g28050	e3 ubiquitin-protein ligase at4g11680-like	Yes	Yes	Yes	No
	Bradi4g28057	o-methyltransferase zrp4	No	No	No	Yes
	Bradi4g28070	chalcone synthase	No	No	No	Yes
	Bradi4g28080	uncharacterized protein loc100835448	No	Yes	Yes	No
	Bradi4g28090	uncharacterized protein loc100835448	No	Yes	No	No
	Bradi4g28100	protein phosphatase 2c	No	Yes	Yes	No
	Bradi4g28107	receptor-like protein kinase hsl1-like	?	Yes	?	No
	Bradi4g28120	uncharacterized protein loc100836062	No	Yes	Yes	No
	Bradi4g28130	ras-related protein raba1f-like	Yes	Yes	Yes	No
	Bradi4g28137	pentatricopeptide repeat-containing protein at4g02750-like	Yes	Yes	Yes	No
Down 500 kb	Bradi4g28150	amino acid dehydrogenase family protein isoform 1	Yes	Yes	Yes	No
	Bradi4g28160	glucose-6-phosphate 1-epimerase-like	Yes	Yes	Yes	No
	Bradi4g28170	uncharacterized protein	Yes	Yes	Yes	No
	Bradi4g28177	disease resistance protein rga3	Yes	Yes	Yes	No
	Bradi4g28187	protein kinase	No	No	No	Yes
	Bradi4g28200	burp domain-containing protein 14-like	No	No	No	Yes
	Bradi4g28210	udp-glycosyltransferase 90a1-like	?	Yes	?	No
	Bradi4g28220	glutelin precursor	No	No	No	Yes
	Bradi4g28230	ankyrin-like protein	Yes	Yes	Yes	No
	Bradi4g28240	clavaminate synthase-like protein at3g21360-like	No	Yes	?	No
	Bradi4g28250	luminal-binding protein 3-like	No	?	?	?
	Bradi4g28260	uncharacterized protein loc100839434	No	Yes	Yes	No
	Bradi4g28270	pleiotropic drug resistance protein 4-like	?	?	Yes	No
	Bradi4g28280	probable wrky transcription factor 70-like	Yes	Yes	Yes	No
	Bradi4g28290	cytochrome b5	Yes	Yes	Yes	No
	Bradi4g28300	cysteine desulfurase mitochondrial-like	Yes	Yes	Yes	No
Down 700 kb	Bradi4g28310	glyoxysomal fatty acid beta-oxidation multifunctional protein mfp-a	No	No	No	Yes
	Bradi4g28320	desaturase cytochrome b5 protein	No	Yes	Yes	No
	Bradi4g28330	disease resistance protein rga4	No	No	No	Yes
	Bradi4g28340	at1g15230 f9l1_18	No	Yes	Yes	No
	Bradi4g28350	uncharacterized protein loc100827421	Yes	Yes	Yes	No
	Bradi4g28360		Yes	Yes	Yes	No
	Bradi4g28367	probable lrr receptor-like serine threonine-protein kinase at1g07650-like	Yes	Yes	Yes	No
	Bradi4g28380	nadh kinase	Yes	Yes	Yes	No
	Bradi4g28400	bri1-kd interacting protein 103	Yes	Yes	Yes	No
	Bradi4g28410	transcription initiation factor tfiid subunit 9b	No	No	No	Yes
	Bradi4g28420	dehydrogenase reductase sdr family member on chromosome x-like	Yes	Yes	Yes	No
	Bradi4g28430	uncharacterized protein isoform 1	Yes	Yes	Yes	No
	Bradi4g28440	uncharacterized protein loc100829241	Yes	Yes	Yes	No
	Bradi4g28450	histone-lysine n- h3 lysine-9 specific suvh6	Yes	Yes	Yes	No
	Bradi4g28460	histone-lysine n- h3 lysine-9 specific suvh6	Yes	Yes	Yes	No
	Bradi4g28467	anaphase-promoting complex subunit cdc20-like	Yes	Yes	Yes	No
	Bradi4g28490	histone acetyltransferase hat b	Yes	Yes	Yes	No
	Bradi4g28500	protein transport protein sec61 subunit alpha-like	Yes	?	?	No
	Bradi4g28510	serine threonine-specific receptor protein kinase-like	Yes	Yes	Yes	No
	Bradi4g28520	leucine-rich repeat protein kinase-like	No	No	?	?
	Bradi4g28530	leucine-rich repeat protein kinase-like	Yes	Yes	Yes	No
	Bradi4g28550	polyubiquitin 2	No	No	No	Yes
	Bradi4g28560	histone h2a-like	No	No	No	Yes
	Bradi4g28570	probable protein arginine n-methyltransferase 1-like	Yes	Yes	Yes	No
Down 1 Mb	Bradi4g28580	histidine protein methyltransferase 1 homolog	Yes	Yes	Yes	No
	Bradi4g28590	holocarboxylase synthetase	Yes	Yes	Yes	No
	Bradi4g28597	3-ketoacyl- synthase 11-like	No	Yes	Yes	No
	Bradi4g28607	hat family dimerization domain-containing protein	No	?	No	?
	Bradi4g28617	abc transporter a family member 7-like	Yes	Yes	Yes	No
	Bradi4g28627	tpa: protein kinase superfamily protein	Yes	Yes	Yes	No
	Bradi4g28640	hypersensitive-induced response protein	Yes	Yes	Yes	No
	Bradi4g28650	f-box spry domain-containing protein 1-like	Yes	Yes	Yes	No
	Bradi4g28660	voltage-dependent anion channel	Yes	Yes	Yes	No
	Bradi4g28670	isochorismate synthase	Yes	Yes	Yes	No
	Bradi4g28680	uncharacterized protein at4g33100-like	Yes	Yes	Yes	No
	Bradi4g28690	swib domain-containing protein	Yes	Yes	Yes	No
	Bradi4g28705	bed zinc finger family expressed	?	No	No	?
	Bradi4g28727	uncharacterized protein at2g29880-like	?	No	No	?
	Bradi4g28740	uncharacterized protein loc100823503	Yes	?	?	No
	Bradi4g28745	50s ribosomal protein l31	No	No	No	Yes
	Bradi4g28750	uncharacterized protein loc100834639	No	No	No	Yes
	Bradi4g28760	puromycin-sensitive aminopeptidase-like	Yes	Yes	Yes	No
	Bradi4g28767	puromycin-sensitive aminopeptidase	Yes	Yes	Yes	No
	Bradi4g28780	serine threonine-protein phosphatase 7 long form homolog	No	No	?	?
	Bradi4g28786	retrovirus-related pol polyprotein line-1	No	No	No	Yes
	Bradi4g28792	histone-lysine n- h3 lysine-9 specific suvh6	Yes	Yes	Yes	No
	Bradi4g28800	chloroplastic group iia intron splicing facilitator chloroplastic-like	Yes	Yes	Yes	No
	Bradi4g28810	uncharacterized protein loc101770635	Yes	Yes	Yes	No
	Bradi4g28820	uncharacterized protein loc100835776	Yes	Yes	Yes	No
	Bradi4g28830	wd repeat-containing protein dwa1-like	Yes	Yes	Yes	No
	Bradi4g28837	agmatine deiminase-like	Yes	No	Yes	No
	Bradi4g28850	uncharacterized protein loc100836081	Yes	Yes	Yes	No
	Bradi4g28860	hydrolase -like	Yes	Yes	Yes	No
	Bradi4g28870	protein hothead precursor	Yes	Yes	Yes	No
	Bradi4g28877	zinc finger ccch domain-containing protein 64-like	Yes	Yes	Yes	No
	Bradi4g28890	uncharacterized protein loc100826581	?	?	Yes	No
	Bradi4g28900	uncharacterized protein loc100837012	No	Yes	Yes	No
	Bradi4g28905	uncharacterized protein loc100837318	?	?	Yes	No
	Bradi4g28910	uncharacterized protein yqeh-like	Yes	Yes	Yes	No
	Bradi4g28920	metal ion binding protein	No	Yes	Yes	No
	Bradi4g28930	uncharacterized protein loc100827196	No	No	No	Yes
	Bradi4g28940	molybdopterin synthase catalytic subunit-like	No	Yes	No	No
	Bradi4g28950	l-ascorbate oxidase-like	No	Yes	No	No
	Bradi4g28960	unknow protein	Yes	Yes	Yes	No
	Bradi4g28970	uncharacterized protein loc100838231	No	Yes	Yes	No
	Bradi4g28980	chaperone protein dnaj chloroplastic-like	No	Yes	Yes	No
	Bradi4g28990	chaperone protein dnaj chloroplastic-like	Yes	Yes	Yes	No
	Bradi4g29000	leucine zipper	Yes	Yes	Yes	No
	Bradi4g29010	tpa: ap2 erebp transcription factor superfamily protein	No	Yes	Yes	No
	Bradi4g29020		No	No	No	Yes
	Bradi4g29030	trehalose-phosphate phosphatase	No	Yes	Yes	No
	Bradi4g29037	uncharacterized protein loc100829028	No	Yes	Yes	No
	Bradi4g29050	protein	No	Yes	Yes	No
Down 1.5 Mb	Bradi4g29060	protein sco1 homolog mitochondrial-like	Yes	Yes	Yes	No
	Bradi4g29070	succinate dehydrogenase	No	Yes	Yes	No
	Bradi4g29080	vq motif-containing protein	No	Yes	Yes	No
	Bradi4g29090	f-box protein at3g07870-like	No	No	No	Yes
	Bradi4g29096	ribosomal protein	No	No	No	Yes
	Bradi4g29102	protein spinster-like	Yes	Yes	Yes	No
	Bradi4g29110	protein spinster-like	No	Yes	?	No
	Bradi4g29120	protein spinster-like	No	Yes	?	No
	Bradi4g29130	low quality protein: 12s seed storage globulin 1-like	No	No	No	Yes
	Bradi4g29140	protein spinster-like	No	Yes	No	No
	Bradi4g29150	protein spinster-like	No	Yes	Yes	No
	Bradi4g29160	heat shock protein 70 -interacting	Yes	Yes	Yes	No
	Bradi4g29170	mnd1-interacting protein 1-like	Yes	Yes	Yes	No
	Bradi4g29180	pumilio puf rna-binding domain-containing	Yes	Yes	Yes	No
	Bradi4g29190	cd2 antigen cytoplasmic tail-binding protein	Yes	Yes	Yes	No
	Bradi4g29200	uncharacterized protein loc101777532	No	Yes	No	No
	Bradi4g29210		Yes	?	?	No
	Bradi4g29220	serine threonine-protein kinase 16	?	?	Yes	No
	Bradi4g29230	uncharacterized protein loc100843303	No	No	No	Yes
	Bradi4g29240	fimbriata-like protein	Yes	Yes	Yes	No
	Bradi4g29243	strictosidine synthase 3-like	Yes	Yes	Yes	No
	Bradi4g29246	strictosidine synthase 3-like	Yes	Yes	Yes	No
	Bradi4g29250	enolase chloroplastic-like	Yes	Yes	Yes	No
	Bradi4g29260	pentatricopeptide repeat-containing protein	Yes	Yes	Yes	No
	Bradi4g29280	calmodulin binding	No	Yes	No	No
	Bradi4g29290	serine threonine-protein kinase pbs1-like	Yes	Yes	Yes	No
	Bradi4g29300	ring-h2 finger protein atl48-like	Yes	Yes	Yes	No
	Bradi4g29310	cst complex subunit ctc1-like	Yes	Yes	Yes	No
	Bradi4g29320	uncharacterized protein loc100845849	Yes	Yes	Yes	No
	Bradi4g29330	probable inactive receptor kinase at2g26730-like	No	Yes	?	No
	Bradi4g29340	ring finger 1	No	Yes	Yes	No
	Bradi4g29347	potassium transporter	Yes	Yes	Yes	No
	Bradi4g29360	u-box domain-containing protein 19-like	No	Yes	No	No
	Bradi4g29370	dna binding	No	Yes	Yes	No
	Bradi4g29380	homeodomain leucine zipper protein cphb-5	No	Yes	No	No
	Bradi4g29390	endo- -beta-glucanase 2-like	?	Yes	?	No
	Bradi4g29400	rna-binding protein 25	Yes	Yes	Yes	No
	Bradi4g29410	acetyl-coenzyme a synthetase-like	Yes	Yes	Yes	No
	Bradi4g29417	uncharacterized protein loc100846760	No	Yes	Yes	No
	Bradi4g29430	dnaj domain containing protein	Yes	Yes	Yes	No
	Bradi4g29440	nucleobase-ascorbate transporter 6-like	?	Yes	?	No
	Bradi4g29450	uncharacterized protein loc100821553	No	Yes	Yes	No
	Bradi4g29460	uncharacterized protein loc101786010	Yes	Yes	Yes	No
	Bradi4g29467	cyclin delta-2	Yes	Yes	Yes	No
	Bradi4g29480	uncharacterized protein	No	Yes	Yes	No
	Bradi4g29487	subunit 7 of mitochondrial complex ii	Yes	Yes	Yes	No
	Bradi4g29500	mitogen-activated protein kinase kinase kinase anp1-like	?	Yes	?	No
	Bradi4g29510		No	No	No	Yes
	Bradi4g29520	dead-box atp-dependent rna helicase 22	Yes	Yes	Yes	No
	Bradi4g29530	zinc finger an1 domain-containing stress-associated protein 17-like	No	Yes	Yes	No
	Bradi4g29540	ubiquitin-protein ligase	No	Yes	No	No
Down 2 Mb	Bradi4g29547	pci domain-containing protein 2-like	Yes	Yes	Yes	No
