# Supplementary material for: An Assessment of Heavy Ion Irradiation Mutagenesis for Reverse Genetics in Wheat (Triticum aestivum L.)
Source: PLoS One. 2015 Feb 26;10(2):e0117369. doi: 10.1371/journal.pone.0117369 (PMC4342231; doi:10.1371/journal.pone.0117369)
Supplement: S4 File — As described in Materials and Methods. ‘WT_1’ and ‘WT_2’ are duplicate Chara samples, and ‘CS_1’ and ‘CS_2’ are duplicate Chinese Spring samples, one from each Ion Torrent chip; ‘N5A’ is the nullisomic-tetrasomic Chinese Spring accession N5AT5B, ‘N5D’ is N5DT5A, and ‘N5B’ is N5BT5D; ‘scaffold_ID’ is the ID of the Aegilops tauchii genome scaffold used for reference alignment; ‘gene_ID’ is the accession given with respect to location from TaPFT1; ‘ref_position’ is the position of the SNP with respect to the reference sequence; ‘ref_type’ is the reference base at the SNP position; ‘num_variants’ is the number of SNP variants at that position; ‘allele_variants’ is SNP variant detected in at least one sample at a specific reference position; frequency indicates the percentage of bases for each variant; coverage is the sequencing coverage for a specific SNP position. (XLSX) [file pone.0117369.s014.xlsx]

## Sheet: TaPFT1_TaWRKY11_TaPLDB1_paper_S
						WT_1		WT_2		CS_1		CS_2		N5A		N5D		N5B
scaffold_id	gene_ID	ref_position	ref_type	num_variants	allele_variants	frequencies	coverage	frequencies	coverage	frequencies	coverage	frequencies	coverage	frequencies	coverage	frequencies	coverage	frequencies	coverage
scaffold959	up100kb	7378	T	2	C/T	50.5/49.5	866	67.5/32.5	7762	--	0	64.4/35.6	7417	--	0	87.7/12.3	2236	64.5/35.5	6952
scaffold959	up100kb	7378	T	2	T/C	--	0	--	0	51.6/48.4	597	--	0	--	0	--	0	--	0
scaffold959	up100kb	7437	G	2	G/T	53.8/46.2	470	70.9/29.1	731	--	0	75.6/24.4	784	86.3/13.7	795	--	0	92.9/7.1	2211
scaffold959	up100kb	7437	G	1	T	--	0	--	0	--	0	--	0	--	0	98.6	74	--	0
scaffold959	up100kb	7437	G	2	T/G	--	0	--	0	67.2/31.9	232	--	0	--	0	--	0	--	0
scaffold959	up100kb	7448	T	2	C/T	--	0	69.8/30.2	8857	--	0	65.9/34.1	8459	--	0	88.4/11.6	2552	66.1/33.9	7942
scaffold959	up100kb	7448	T	2	T/C	51.3/48.7	1974	--	0	51.8/48.2	1283	--	0	--	0	--	0	--	0
scaffold959	up100kb	7451	C	2	C/G	--	0	--	0	--	0	--	0	--	0	--	0	--	0
scaffold959	up100kb	7451	C	1	G	--	0	--	0	--	0	--	0	--	0	100	2668	--	0
scaffold959	up100kb	7451	C	2	G/C	80.8/19.2	2026	92.8/7.2	9372	91.1/8.8	1342	91.1/8.9	8870	81.3/18.7	4822	--	0	66.1/33.9	7922
scaffold959	up100kb	7466	A	2	A/C	--	0	--	0	--	0	--	0	--	0	--	0	--	0
scaffold959	up100kb	7466	A	1	C	--	0	--	0	--	0	--	0	--	0	99.7	2727	--	0
scaffold959	up100kb	7466	A	2	C/A	80.5/19.5	2362	92.0/8.0	9651	90.2/9.8	1540	90.4/9.5	9203	78.8/21.2	4978	--	0	64.5/35.5	8287
scaffold959	up100kb	7505	A	2	G/A	55.6/44.4	1657	70.5/29.5	7627	52.6/47.4	1027	67.7/32.3	8550	--	0	88.6/11.4	2499	66.2/33.8	7012
scaffold959	up100kb	7532	C	2	C/T	--	0	--	0	--	0	--	0	--	0	--	0	--	0
scaffold959	up100kb	7532	C	1	T	--	0	--	0	--	0	--	0	--	0	99.8	2622	--	0
scaffold959	up100kb	7532	C	2	T/C	81.0/18.7	2275	88.9/11.0	4479	90.5/8.7	1389	87.9/12.1	8717	78.5/21.4	4401	--	0	61.1/38.8	4340
scaffold959	up100kb	7568	G	2	A/G	50.5/49.5	2541	70.0/30.0	4593	52.2/47.8	1606	66.5/33.5	4704	--	0	87.8/12.2	1413	60.6/39.4	4341
scaffold959	up100kb	7603	C	2	A/C	--	0	67.8/32.1	4244	--	0	62.8/37.2	4452	--	0	87.3/12.6	1082	51.9/48.1	4403
scaffold959	up100kb	7603	C	2	C/A	64.6/35.4	1850	--	0	61.5/38.4	1097	--	0	--	0	--	0	--	0
scaffold959	up100kb	7604	T	2	A/T	--	0	--	0	--	0	--	0	71.8/28.2	2484	--	0	--	0
scaffold959	up100kb	7604	T	2	T/A	68.1/31.9	1681	83.2/16.8	4121	54.4/45.6	1090	79.7/20.3	4245	--	0	86.6/13.4	1031	--	0
scaffold959	up100kb	7610	T	2	C/T	--	0	--	0	--	0	--	0	65.9/33.9	2360	--	0	--	0
scaffold959	up100kb	7610	T	2	T/C	83.8/16.2	2461	86.6/13.4	4538	76.7/23.3	1447	83.6/16.4	4872	--	0	90.6/9.4	1224	--	0
scaffold959	up100kb	7611	G	2	A/G	--	0	--	0	--	0	--	0	67.7/32.2	2449	--	0	--	0
scaffold959	up100kb	7611	G	2	G/A	82.5/17.3	2486	85.9/14.1	4533	74.7/25.3	1492	82.6/17.4	4887	--	0	89.8/10.2	1221	--	0
scaffold959	up100kb	7616	A	1	T	--	0	--	0	--	0	--	0	--	0	100	975	--	0
scaffold959	up100kb	7616	A	2	T/A	53.9/45.9	1810	80.3/19.7	3418	74.5/25.5	956	79.0/21.0	3583	--	0	--	0	50.3/49.7	4395
scaffold959	up100kb	7619	C	2	C/T	--	0	--	0	--	0	--	0	--	0	--	0	--	0
scaffold959	up100kb	7619	C	1	T	--	0	--	0	--	0	--	0	--	0	100	1172	--	0
scaffold959	up100kb	7619	C	2	T/C	65.1/34.9	2311	83.9/16.0	4207	83.7/16.3	1412	83.8/16.2	4588	70.2/29.8	2463	--	0	51.6/48.4	4491
scaffold959	up100kb	7620	A	2	A/G	--	0	--	0	--	0	--	0	--	0	--	0	--	0
scaffold959	up100kb	7620	A	1	G	--	0	--	0	--	0	--	0	--	0	100	1167	--	0
scaffold959	up100kb	7620	A	2	G/A	64.0/35.9	2344	83.9/16.1	4201	83.1/16.9	1417	83.4/16.6	4612	69.8/30.2	2469	--	0	51.5/48.5	4496
scaffold959	up100kb	7631	A	2	A/G	84.9/15.1	1091	79.7/20.3	1087	76.1/23.9	477	84.9/15.1	1168	--	0	--	0	92.1/7.9	2313
scaffold959	up100kb	7631	A	2	G/A	--	0	--	0	--	0	--	0	--	0	74.0/26.0	104	--	0
scaffold959	up100kb	7646	C	2	A/C	--	0	--	0	--	0	--	0	72.2/27.8	1988	--	0	--	0
scaffold959	up100kb	7646	C	2	C/A	78.3/21.7	1400	88.2/11.8	3528	70.9/28.9	889	85.6/14.4	4035	--	0	90.7/9.3	997	--	0
scaffold959	up100kb	7698	G	1	C	--	0	--	0	--	0	--	0	--	0	99.6	3283	--	0
scaffold959	up100kb	7698	G	2	C/G	59.7/40.3	1558	80.0/20.0	4352	72.5/27.5	745	78.4/21.6	9673	--	0	--	0	53.2/46.8	7012
scaffold959	up100kb	7702	A	2	A/T	--	0	--	0	--	0	--	0	--	0	--	0	50.6/49.4	7094
scaffold959	up100kb	7702	A	1	T	--	0	--	0	--	0	--	0	--	0	99.9	2836	--	0
scaffold959	up100kb	7702	A	2	T/A	53.9/46.1	1216	80.7/19.3	4400	66.5/33.5	541	76.3/23.7	8319	--	0	--	0	--	0
scaffold959	up100kb	7706	G	1	A	--	0	--	0	--	0	--	0	--	0	99.9	3944	--	0
scaffold959	up100kb	7706	G	2	A/G	64.3/35.7	1799	88.3/11.7	8077	77.0/23.0	957	83.2/16.8	11947	67.7/32.3	5225	--	0	58.1/41.9	9196
scaffold959	up100kb	7706	G	2	G/A	--	0	--	0	--	0	--	0	--	0	--	0	--	0
scaffold959	up100kb	7715	G	2	G/T	--	0	--	0	--	0	--	0	--	0	--	0	--	0
scaffold959	up100kb	7715	G	1	T	--	0	--	0	--	0	--	0	--	0	99.9	4249	--	0
scaffold959	up100kb	7715	G	2	T/G	67.2/32.8	2125	89.6/10.4	10229	81.5/18.5	1149	84.1/15.9	12981	69.0/31.0	5447	--	0	59.9/40.1	10113
scaffold959	up100kb	7731	T	1	C	--	0	--	0	--	0	--	0	--	0	99.9	4107	--	0
scaffold959	up100kb	7731	T	2	C/T	73.7/26.3	2102	90.6/9.4	10544	85.6/14.3	1195	85.1/14.9	12408	70.9/29.1	5316	--	0	62.5/37.5	10153
scaffold959	up100kb	7731	T	2	T/C	--	0	--	0	--	0	--	0	--	0	--	0	--	0
scaffold959	up100kb	7734	A	1	G	--	0	--	0	--	0	--	0	--	0	99.8	3727	--	0
scaffold959	up100kb	7734	A	2	G/A	66.2/33.7	1997	88.4/11.6	9283	79.6/20.3	984	81.0/19.0	10833	--	0	--	0	60.4/39.6	10531
scaffold959	up100kb	7737	A	2	A/C	92.0/8.0	2275	87.6/12.3	10938	86.4/13.5	1233	86.2/13.8	12819	--	0	91.5/8.5	4161	--	0
scaffold959	up100kb	7737	A	2	C/A	--	0	--	0	--	0	--	0	68.0/32.0	5442	--	0	--	0
scaffold959	up100kb	7738	C	2	C/T	93.0/7.0	2372	88.0/12.0	11175	87.8/12.2	1307	86.8/13.2	13087	--	0	91.9/8.1	4285	--	0
scaffold959	up100kb	7738	C	2	T/C	--	0	--	0	--	0	--	0	67.6/32.4	5434	--	0	--	0
scaffold959	up100kb	7739	A	2	A/G	92.8/7.1	2277	88.0/12.0	11002	87.3/12.7	1261	86.6/13.3	12781	--	0	91.8/8.2	4171	--	0
scaffold959	up100kb	7739	A	2	G/A	--	0	--	0	--	0	--	0	67.8/32.1	5386	--	0	--	0
scaffold959	up100kb	7755	G	2	G/T	67.7/32.1	741	--	0	--	0	--	0	54.8/45.2	2578	--	0	54.4/43.7	6731
scaffold959	up100kb	7755	G	1	T	--	0	--	0	--	0	--	0	--	0	97.8	1773	--	0
scaffold959	up100kb	7755	G	2	T/G	--	0	82.5/16.2	5501	52.1/47.6	311	69.2/28.8	5808	--	0	--	0	--	0
scaffold959	up100kb	7756	G	2	C/G	--	0	77.1/22.3	8870	--	0	68.6/30.6	9769	--	0	90.3/8.9	3185	58.7/40.9	8842
scaffold959	up100kb	7756	G	2	G/C	72.6/26.5	868	--	0	73.3/24.2	479	--	0	--	0	--	0	--	0
scaffold959	up100kb	7771	A	2	A/G	--	0	--	0	--	0	--	0	93.9/6.1	1345	--	0	--	0
scaffold959	up100kb	7771	A	1	G	--	0	--	0	--	0	--	0	--	0	99.9	4180	--	0
scaffold959	up100kb	7771	A	2	G/A	83.4/16.6	1569	92.0/8.0	9653	90.0/10.0	882	87.4/12.6	11265	--	0	--	0	68.5/31.4	10323
scaffold2329	up400kb	6488	A	1	T	--	0	--	0	--	0	--	0	--	0	--	0	95.8	3376
scaffold2329	up400kb	6488	A	2	T/A	69.3/30.7	898	85.8/14.2	2911	80.5/19.5	560	84.4/15.6	3498	--	0	90.9/9.1	724	--	0
scaffold2329	up400kb	6493	G	1	A	--	0	--	0	--	0	--	0	--	0	--	0	95.3	2917
scaffold2329	up400kb	6493	G	2	A/G	52.8/47.2	820	83.2/16.7	2516	65.7/34.3	455	80.7/19.3	2914	--	0	88.3/11.7	607	--	0
scaffold2329	up400kb	6495	G	1	A	--	0	--	0	--	0	--	0	--	0	--	0	95	2827
scaffold2329	up400kb	6495	G	2	A/G	--	0	82.8/17.1	2457	67.1/32.1	511	79.1/20.6	2741	--	0	87.7/12.1	595	--	0
scaffold2329	up400kb	6495	G	2	G/A	50.4/49.4	814	--	0	--	0	--	0	--	0	--	0	--	0
scaffold2329	up400kb	6516	C	1	T	--	0	--	0	--	0	--	0	--	0	--	0	95.9	3604
scaffold2329	up400kb	6516	C	2	T/C	61.9/38.1	1431	85.9/14.1	3129	78.5/21.5	883	84.7/15.3	3660	--	0	89.3/10.7	834	--	0
scaffold2329	up400kb	6523	C	2	C/T	64.3/35.7	856	--	0	--	0	--	0	--	0	--	0	--	0
scaffold2329	up400kb	6523	C	2	T/C	--	0	80.7/19.3	2130	54.5/45.5	457	78.6/21.4	2616	--	0	86.2/13.8	616	94.1/5.9	2427
scaffold2329	up400kb	6632	C	2	C/T	80.3/19.7	537	--	0	68.8/31.2	285	--	0	--	0	--	0	--	0
scaffold2329	up400kb	6632	C	1	T	--	0	--	0	--	0	--	0	--	0	--	0	95.6	1346
scaffold2329	up400kb	6632	C	2	T/C	--	0	83.5/16.5	1200	--	0	80.1/19.9	1740	--	0	88.2/11.8	577	--	0
scaffold2329	up400kb	6644	A	1	G	--	0	--	0	--	0	--	0	--	0	--	0	95.6	1420
scaffold2329	up400kb	6644	A	2	G/A	57.2/42.8	1102	82.3/17.7	1291	70.5/29.3	736	78.7/21.3	1315	--	0	85.0/15.0	408	--	0
scaffold2329	up400kb	6686	A	2	A/C	60.8/39.2	785	--	0	--	0	--	0	--	0	--	0	--	0
scaffold2329	up400kb	6686	A	2	C/A	--	0	78.3/21.4	1218	57.4/42.6	465	72.7/27.3	1278	--	0	79.5/20.5	322	94.2/5.8	1290
scaffold2329	up400kb	6747	A	2	A/G	--	0	89.6/10.4	135	--	0	89.6/10.4	202	89.7/10.3	956	--	0	--	0
scaffold2329	up400kb	6747	A	2	G/A	82.8/17.2	238	--	0	78.3/21.7	69	--	0	--	0	--	0	--	0
scaffold2329	up400kb	7183	G	1	A	--	0	--	0	--	0	--	0	--	0	--	0	96.8	1657
scaffold2329	up400kb	7183	G	2	A/G	63.5/36.5	971	88.7/11.3	1413	79.7/20.3	617	86.9/13.1	1645	--	0	92.0/8.0	439	--	0
scaffold2329	up400kb	7189	C	1	T	--	0	--	0	--	0	--	0	--	0	--	0	96.7	1529
scaffold2329	up400kb	7189	C	2	T/C	62.0/38.0	969	85.9/14.1	1262	77.0/23.0	592	84.5/15.5	1480	--	0	90.7/9.3	399	--	0
scaffold2329	up400kb	7244	C	2	A/C	--	0	68.7/31.3	3944	61.1/38.9	1207	65.2/34.8	5582	--	0	84.3/15.7	1328	89.9/10.0	3649
scaffold2329	up400kb	7244	C	2	C/A	56.6/43.4	1908	--	0	--	0	--	0	--	0	--	0	--	0
scaffold2329	up400kb	7259	G	2	A/G	69.3/30.6	1887	73.8/26.2	3358	82.6/17.4	1429	71.6/28.4	4857	--	0	88.0/12.0	1162	92.9/7.0	3319
scaffold2329	up400kb	7266	C	2	G/C	54.5/45.4	2526	67.9/32.0	3747	71.9/28.1	1768	65.5/34.4	5309	--	0	83.5/16.5	1209	90.6/9.4	3463
scaffold2329	up400kb	7282	G	2	A/G	--	0	--	0	--	0	--	0	92.2/7.8	3112	--	0	--	0
scaffold2329	up400kb	7282	G	2	G/A	82.3/17.6	1999	77.8/22.2	3569	91.0/9.0	1619	76.9/23.1	4780	--	0	88.4/11.6	1202	--	0
scaffold2329	up400kb	7302	A	2	G/A	64.7/35.3	2501	67.2/32.8	3708	76.9/23.1	1949	65.2/34.8	5246	--	0	84.0/16.0	1231	90.1/9.9	3279
scaffold2329	up400kb	7312	T	2	C/T	63.7/36.3	2212	68.0/32.0	3670	77.6/22.4	1626	67.8/32.2	4701	--	0	85.1/14.9	1154	90.3/9.7	3253
scaffold2329	up400kb	7336	C	2	C/T	63.5/36.5	1967	55.5/44.5	2779	--	0	59.2/40.7	3480	--	0	--	0	--	0
scaffold2329	up400kb	7336	C	2	T/C	--	0	--	0	53.5/46.4	1199	--	0	--	0	64.5/35.4	712	84.6/15.2	1830
scaffold2329	up400kb	7337	G	1	A	--	0	--	0	--	0	--	0	98.1	4586	--	0	--	0
scaffold2329	up400kb	7337	G	2	A/G	--	0	--	0	--	0	--	0	--	0	--	0	--	0
scaffold2329	up400kb	7337	G	3	A/G/T	50.4/39.0/10.7	2028	48.2/41.9/9.9	2917	--	0	51.2/36.2/12.6	3802	--	0	--	0	--	0
scaffold2329	up400kb	7337	G	3	G/A/T	--	0	--	0	50.7/33.7/15.5	1269	--	0	--	0	52.5/30.8/16.7	812	--	0
scaffold2329	up400kb	7337	G	2	G/T	--	0	--	0	--	0	--	0	--	0	--	0	85.3/14.7	1900
scaffold2329	up400kb	7368	G	1	A	--	0	--	0	--	0	--	0	96.5	3793	99.5	220	--	0
scaffold2329	up400kb	7368	G	2	A/C	--	0	--	0	--	0	--	0	--	0	--	0	--	0
scaffold2329	up400kb	7368	G	2	A/G	79.5/18.5	834	91.9/7.4	987	70.5/27.1	410	92.2/7.8	1798	--	0	--	0	--	0
scaffold2329	up400kb	7373	C	1	T	--	0	--	0	--	0	--	0	96.6	3458	100	202	--	0
scaffold2329	up400kb	7373	C	2	T/C	77.5/22.5	631	91.4/8.6	753	71.6/28.4	310	91.6/8.4	1579	--	0	--	0	--	0
scaffold2329	up400kb	7374	A	1	G	--	0	--	0	--	0	--	0	96.3	3446	100	195	--	0
scaffold2329	up400kb	7374	A	2	G/A	76.6/23.4	632	90.9/9.1	759	71.8/28.2	308	90.5/9.4	1578	--	0	--	0	--	0
scaffold2329	up400kb	7789	A	2	A/T	69.5/30.5	1857	71.6/28.4	3372	83.7/16.3	1354	74.1/25.9	4074	--	0	84.9/15.1	1012	--	0
scaffold2329	up400kb	7789	A	2	T/A	--	0	--	0	--	0	--	0	92.7/7.3	2768	--	0	--	0
scaffold2329	up400kb	7797	T	2	C/T	--	0	62.5/37.5	3610	62.2/37.8	1469	64.5/35.5	4267	--	0	81.7/18.3	1011	85.5/14.5	3551
scaffold2329	up400kb	7797	T	2	T/C	54.2/45.7	2213	--	0	--	0	--	0	--	0	--	0	--	0
scaffold2329	up400kb	7798	G	2	A/G	--	0	63.2/36.8	3455	59.4/40.6	1180	64.8/35.2	4085	--	0	83.1/16.9	944	85.5/14.5	3362
scaffold2329	up400kb	7798	G	2	G/A	58.1/41.8	1804	--	0	--	0	--	0	--	0	--	0	--	0
scaffold2329	up400kb	7888	T	2	C/T	52.3/47.7	2608	63.0/37.0	4901	72.4/27.6	1930	65.0/35.0	5496	--	0	80.9/19.1	1535	85.7/14.3	4376
scaffold2329	up400kb	7892	G	2	G/T	55.8/44.2	2407	--	0	--	0	--	0	--	0	--	0	--	0
scaffold2329	up400kb	7892	G	2	T/G	--	0	60.9/39.0	4665	66.0/34.0	1605	63.3/36.6	5269	--	0	80.1/19.9	1515	84.3/15.6	4116
scaffold2329	up400kb	7909	C	2	C/T	66.5/33.5	1871	--	0	--	0	--	0	--	0	--	0	--	0
scaffold2329	up400kb	7909	C	2	T/C	--	0	58.9/41.1	4246	54.6/45.2	1168	65.2/34.8	6288	--	0	80.0/20.0	1691	83.4/16.6	3774
scaffold2329	up400kb	7929	G	2	A/G	51.3/48.7	2790	64.3/35.6	5349	71.0/28.9	2056	69.9/30.1	8670	--	0	80.8/19.2	2153	86.0/14.0	5396
scaffold2329	up400kb	7965	A	2	A/G	51.1/48.8	2948	--	0	--	0	--	0	--	0	--	0	--	0
scaffold2329	up400kb	7965	A	2	G/A	--	0	68.8/31.1	6377	68.3/31.7	1975	69.0/31.0	7976	--	0	80.5/19.5	2014	86.1/13.9	6078
scaffold2329	up400kb	7967	A	2	G/A	53.0/47.0	2677	71.5/28.5	6426	72.0/28.0	1915	71.9/28.1	8072	--	0	83.3/16.7	2023	87.8/12.1	6202
scaffold2329	up400kb	7973	T	2	C/T	--	0	--	0	--	0	--	0	90.9/9.1	4060	--	0	--	0
scaffold2329	up400kb	7973	T	2	T/C	71.0/28.9	2578	80.6/19.4	5979	86.1/13.9	1950	80.9/19.1	7217	--	0	88.0/12.0	1919	--	0
scaffold2329	up400kb	7983	C	2	C/T	--	0	74.4/25.6	6237	71.0/29.0	1386	74.7/25.3	7578	--	0	83.3/16.7	1903	--	0
scaffold2329	up400kb	7983	C	2	T/C	50.4/49.6	2212	--	0	--	0	--	0	92.8/7.2	5144	--	0	--	0
scaffold2329	up400kb	7984	G	2	A/G	--	0	67.7/32.3	5615	--	0	66.2/33.8	6612	--	0	79.5/20.5	1642	85.3/14.7	5187
scaffold2329	up400kb	7984	G	2	G/A	74.0/25.9	1764	--	0	58.3/41.7	1008	--	0	--	0	--	0	--	0
scaffold2329	up400kb	7986	T	1	A	97	1481	97.4	4891	96.1	1017	97.5	6037	96.1	5026	99.9	1486	--	0
scaffold2329	up400kb	7986	T	2	A/T	--	0	--	0	--	0	--	0	--	0	--	0	88.0/12.0	4266
scaffold2329	up400kb	8001	G	1	T	--	0	--	0	--	0	--	0	--	0	--	0	--	0
scaffold2329	up400kb	8001	G	2	T/G	79.7/20.3	1605	84.0/16.0	1864	63.4/36.6	708	85.2/14.8	2308	93.3/6.7	5088	87.6/12.4	395	--	0
scaffold2329	up400kb	8006	T	2	C/T	--	0	70.6/29.4	6429	70.0/30.0	2322	71.4/28.6	8038	--	0	82.7/17.3	2059	87.8/12.1	6169
scaffold2329	up400kb	8006	T	2	T/C	50.7/49.3	3355	--	0	--	0	--	0	--	0	--	0	--	0
scaffold2329	up400kb	8037	T	2	C/T	--	0	66.5/33.5	5877	65.9/34.1	2275	67.3/32.7	7239	--	0	79.3/20.7	1866	85.2/14.7	5334
scaffold2329	up400kb	8037	T	2	T/C	54.7/45.3	3338	--	0	--	0	--	0	--	0	--	0	--	0
scaffold2329	up400kb	8108	G	2	A/G	--	0	--	0	56.8/43.2	1198	52.0/48.0	3061	--	0	72.3/27.7	826	70.2/29.8	2420
scaffold2329	up400kb	8108	G	2	G/A	65.3/34.7	1901	52.4/47.6	3052	--	0	--	0	--	0	--	0	--	0
scaffold2329	up400kb	8111	G	2	G/T	60.4/39.6	1722	--	0	--	0	--	0	--	0	--	0	--	0
scaffold2329	up400kb	8111	G	2	T/G	--	0	50.4/49.6	2943	61.4/38.4	1177	54.9/45.1	2962	--	0	74.0/26.0	818	71.9/28.0	2378
scaffold2329	up400kb	8141	C	2	C/T	--	0	59.8/40.2	2455	67.4/32.6	949	64.9/35.0	2485	--	0	75.4/24.6	773	--	0
scaffold2329	up400kb	8141	C	2	T/C	50.6/49.4	1535	--	0	--	0	--	0	90.6/9.3	2339	--	0	--	0
scaffold2329	up400kb	8220	T	2	C/T	--	0	--	0	--	0	--	0	89.9/9.9	5582	--	0	--	0
scaffold2329	up400kb	8220	T	2	T/C	60.5/39.5	1908	63.0/36.9	7113	79.8/20.1	1289	66.0/34.0	6741	--	0	77.8/22.0	2077	--	0
scaffold2329	up400kb	8223	A	2	G/A	52.6/47.4	1442	50.5/49.5	5816	71.1/28.9	1045	54.4/45.6	5596	--	0	75.8/24.2	1747	70.5/29.5	4122
scaffold3890	up200kb	2232	C	2	C/T	84.8/15.2	2675	93.8/6.2	5584	78.9/21.1	1591	86.8/13.2	6035	--	0	--	0	92.2/7.8	6257
scaffold3890	up200kb	2232	C	1	T	--	0	--	0	--	0	--	0	--	0	95.9	1523	--	0
scaffold3890	up200kb	2232	C	2	T/C	--	0	--	0	--	0	--	0	--	0	--	0	--	0
scaffold4254	down200kb	1942	A	2	A/G	75.1/24.6	755	86.3/13.7	863	82.7/16.8	542	90.3/9.7	1803	--	0	--	0	92.3/7.7	869
scaffold4254	down200kb	1942	A	1	G	--	0	--	0	--	0	--	0	--	0	98.9	175	--	0
scaffold4254	down200kb	2005	A	2	A/G	77.8/21.8	794	89.8/10.2	1310	92.7/7.2	626	85.8/14.2	1252	--	0	--	0	94.3/5.7	1257
scaffold4254	down200kb	2005	A	1	G	--	0	--	0	--	0	--	0	--	0	--	0	--	0
scaffold4254	down200kb	2005	A	2	G/A	--	0	--	0	--	0	--	0	--	0	94.8/5.2	229	--	0
scaffold4254	down200kb	2014	A	2	A/G	67.9/32.1	742	90.6/9.4	1237	80.5/19.5	568	84.4/15.6	1221	94.9/5.1	1077	--	0	93.3/6.6	1214
scaffold4254	down200kb	2014	A	1	G	--	0	--	0	--	0	--	0	--	0	99.6	231	--	0
scaffold4254	down200kb	2033	T	1	A	--	0	--	0	--	0	--	0	--	0	98.9	182	--	0
scaffold4254	down200kb	2033	T	2	T/A	64.8/35.2	557	92.2/7.8	1197	79.3/20.7	401	84.8/15.2	1194	--	0	--	0	94.6/5.4	1184
scaffold4254	down200kb	2047	C	2	C/T	78.8/21.2	636	92.6/7.4	1331	88.4/11.6	508	87.8/12.2	1323	--	0	--	0	--	0
scaffold4254	down200kb	2047	C	1	T	--	0	--	0	--	0	--	0	--	0	99.4	170	--	0
scaffold4254	down200kb	2059	C	2	C/T	82.2/17.8	455	90.2/9.8	1210	89.3/10.7	394	84.8/14.9	1286	--	0	--	0	93.7/6.2	1299
scaffold4254	down200kb	2059	C	1	T	--	0	--	0	--	0	--	0	--	0	98.9	189	--	0
scaffold4254	down200kb	2100	T	1	A	--	0	--	0	--	0	--	0	--	0	99.2	246	--	0
scaffold4254	down200kb	2100	T	2	T/A	68.8/31.2	814	88.9/11.1	1409	79.7/20.3	649	86.3/13.7	1565	--	0	--	0	93.4/6.6	1543
scaffold4254	down200kb	2137	C	1	A	--	0	--	0	--	0	--	0	95.8	1401	--	0	--	0
scaffold4254	down200kb	2137	C	2	A/C	--	0	89.2/10.8	1370	61.8/38.2	359	85.3/14.7	1491	--	0	--	0	92.9/7.1	1471
scaffold4254	down200kb	2137	C	2	C/A	52.4/47.6	490	--	0	--	0	--	0	--	0	--	0	--	0
scaffold4254	down200kb	2159	C	2	C/G	67.0/31.6	800	90.1/9.8	1486	80.1/18.1	659	86.7/13.3	1560	--	0	--	0	94.3/5.7	1555
scaffold4254	down200kb	2159	C	1	G	--	0	--	0	--	0	--	0	--	0	100	232	--	0
scaffold4254	down200kb	2176	T	1	C	--	0	--	0	--	0	--	0	--	0	100	261	--	0
scaffold4254	down200kb	2176	T	2	T/C	66.7/33.3	729	88.6/11.4	1504	80.3/19.7	584	85.4/14.5	1606	--	0	--	0	93.8/6.2	1540
scaffold4254	down200kb	2235	G	1	A	--	0	--	0	--	0	--	0	--	0	99.6	239	--	0
scaffold4254	down200kb	2235	G	2	G/A	65.1/34.9	653	90.4/9.6	1375	82.6/16.8	494	84.6/15.4	1554	--	0	--	0	94.2/5.8	1468
scaffold4254	down200kb	2238	A	2	A/T	65.6/34.4	773	91.2/8.8	1490	84.2/15.8	575	84.4/15.6	1634	--	0	--	0	94.5/5.5	1550
scaffold4254	down200kb	2238	A	1	T	--	0	--	0	--	0	--	0	--	0	99.6	242	--	0
scaffold4254	down200kb	2265	C	1	A	--	0	--	0	--	0	--	0	--	0	100	212	--	0
scaffold4254	down200kb	2265	C	2	C/A	67.2/32.8	723	91.6/8.4	1413	85.6/14.4	526	86.5/13.5	1478	--	0	--	0	--	0
scaffold4254	down200kb	2292	G	2	G/T	71.0/28.8	396	89.8/10.0	1101	91.9/8.1	332	86.1/13.9	1179	--	0	--	0	94.1/5.8	1162
scaffold4254	down200kb	2292	G	1	T	--	0	--	0	--	0	--	0	--	0	97.3	188	--	0
scaffold4254	down200kb	2292	G	2	T/G	--	0	--	0	--	0	--	0	--	0	--	0	--	0
scaffold4254	down200kb	2299	G	2	G/T	68.6/31.4	554	90.6/9.4	1176	85.3/14.7	421	87.2/12.7	1206	--	0	--	0	--	0
scaffold4254	down200kb	2299	G	1	T	--	0	--	0	--	0	--	0	--	0	100	178	--	0
scaffold4254	down200kb	2312	G	1	A	--	0	--	0	--	0	--	0	--	0	99.5	194	--	0
scaffold4254	down200kb	2312	G	2	A/G	--	0	--	0	--	0	--	0	--	0	--	0	--	0
scaffold4254	down200kb	2312	G	2	G/A	68.5/31.5	644	91.5/8.5	1271	89.7/10.3	485	87.4/12.6	1385	--	0	--	0	--	0
scaffold4254	down200kb	2341	C	2	C/T	73.5/25.6	328	91.1/8.6	923	89.5/9.8	306	88.5/10.5	962	--	0	--	0	--	0
scaffold4254	down200kb	2341	C	1	T	--	0	--	0	--	0	--	0	--	0	--	0	--	0
scaffold4254	down200kb	2341	C	2	T/A	--	0	--	0	--	0	--	0	--	0	94.6/5.4	147	--	0
scaffold4254	down200kb	2350	T	1	A	--	0	--	0	--	0	--	0	96	1155	--	0	--	0
scaffold4254	down200kb	2350	T	2	A/T	58.2/41.8	455	90.8/9.2	1046	79.6/20.4	363	85.4/14.6	1145	--	0	--	0	94.7/5.3	1055
scaffold4254	down200kb	2352	A	2	A/G	61.3/38.7	550	90.2/9.8	1094	84.8/15.2	414	85.3/14.7	1212	--	0	--	0	94.4/5.6	1090
scaffold4254	down200kb	2352	A	1	G	--	0	--	0	--	0	--	0	--	0	98	196	--	0
scaffold4254	down200kb	2352	A	2	G/A	--	0	--	0	--	0	--	0	--	0	--	0	--	0
scaffold4254	down200kb	2390	G	1	A	--	0	--	0	--	0	--	0	--	0	96.7	182	--	0
scaffold4254	down200kb	2390	G	2	A/G	--	0	--	0	--	0	--	0	--	0	--	0	--	0
scaffold4254	down200kb	2390	G	2	G/A	58.5/41.5	508	87.7/12.3	1159	80.9/19.1	350	85.4/14.6	1180	--	0	--	0	93.3/6.7	1129
scaffold4254	down200kb	2395	C	2	C/G	54.2/45.8	533	89.6/10.2	1234	68.9/31.1	363	84.5/15.3	1287	--	0	--	0	94.2/5.8	1233
scaffold4254	down200kb	2395	C	1	G	--	0	--	0	--	0	--	0	--	0	100	175	--	0
scaffold4254	down200kb	2412	C	2	C/G	67.2/32.8	688	90.2/9.8	1346	85.6/14.4	501	86.1/13.9	1486	--	0	--	0	93.1/6.9	1330
scaffold4254	down200kb	2412	C	1	G	--	0	--	0	--	0	--	0	--	0	96.6	205	--	0
scaffold4254	down200kb	2412	C	2	G/C	--	0	--	0	--	0	--	0	--	0	--	0	--	0
scaffold4254	down200kb	2470	C	2	C/T	72.0/28.0	789	89.7/10.3	1564	88.0/12.0	650	87.7/12.3	1567	--	0	--	0	93.6/6.3	1450
scaffold4254	down200kb	2470	C	1	T	--	0	--	0	--	0	--	0	--	0	96	227	--	0
scaffold4254	down200kb	2470	C	2	T/C	--	0	--	0	--	0	--	0	--	0	--	0	--	0
scaffold4254	down200kb	2476	C	2	C/T	59.7/40.3	655	86.6/13.4	1252	81.4/18.6	483	83.1/16.9	1323	--	0	--	0	91.9/8.1	1220
scaffold4254	down200kb	2476	C	1	T	--	0	--	0	--	0	--	0	--	0	97.6	255	--	0
scaffold4254	down200kb	2485	T	1	C	--	0	--	0	--	0	--	0	--	0	99.6	235	--	0
scaffold4254	down200kb	2485	T	2	T/C	64.9/34.9	693	88.9/11.1	1435	77.8/21.9	535	84.3/15.7	1532	--	0	--	0	93.4/6.6	1382
scaffold4254	down200kb	2509	T	1	G	--	0	--	0	--	0	--	0	95.6	1425	--	0	--	0
scaffold4254	down200kb	2509	T	2	G/T	67.3/32.7	700	87.8/12.2	1462	80.1/19.9	532	84.3/15.7	1470	--	0	--	0	91.6/8.3	1385
scaffold4254	down200kb	2517	T	1	G	--	0	--	0	--	0	--	0	--	0	96	274	--	0
scaffold4254	down200kb	2517	T	2	G/T	--	0	--	0	--	0	--	0	--	0	--	0	--	0
scaffold4254	down200kb	2517	T	2	T/G	77.0/23.0	695	89.9/10.1	1519	88.1/11.9	563	84.6/15.4	1511	--	0	--	0	93.3/6.7	1402
scaffold4254	down200kb	2518	G	1	A	--	0	--	0	--	0	--	0	--	0	--	0	--	0
scaffold4254	down200kb	2518	G	2	A/G	--	0	--	0	--	0	--	0	--	0	94.4/5.6	232	--	0
scaffold4254	down200kb	2518	G	2	G/A	82.3/17.7	668	91.0/9.0	1561	92.9/7.1	563	86.4/13.6	1524	--	0	--	0	94.0/6.0	1452
scaffold4254	down200kb	2525	G	2	G/T	73.2/26.8	760	89.8/10.2	1718	84.1/15.7	648	83.9/16.1	1677	--	0	--	0	93.4/6.6	1559
scaffold4254	down200kb	2525	G	1	T	--	0	--	0	--	0	--	0	--	0	100	275	--	0
scaffold4254	down200kb	2533	A	2	A/T	71.6/28.4	669	89.2/10.8	1597	88.5/11.5	584	83.4/16.6	1545	--	0	--	0	92.5/7.5	1446
scaffold4254	down200kb	2533	A	1	T	--	0	--	0	--	0	--	0	--	0	96.8	279	--	0
scaffold4254	down200kb	2647	A	2	A/G	74.2/25.8	628	89.6/10.4	1411	87.7/12.3	568	86.4/13.6	1453	--	0	--	0	90.7/9.3	1411
scaffold4254	down200kb	2647	A	1	G	--	0	--	0	--	0	--	0	--	0	--	0	--	0
scaffold4254	down200kb	2647	A	2	G/A	--	0	--	0	--	0	--	0	--	0	94.4/5.6	270	--	0
scaffold4254	down200kb	2793	A	2	A/G	79.6/20.4	269	93.2/6.8	1133	86.9/13.1	199	91.6/8.4	1195	--	0	--	0	92.9/7.1	1227
scaffold4254	down200kb	2793	A	1	G	--	0	--	0	--	0	--	0	--	0	95.5	112	--	0
scaffold4254	down200kb	2793	A	2	G/A	--	0	--	0	--	0	--	0	--	0	--	0	--	0
scaffold4254	down200kb	2844	A	2	A/G	70.3/29.7	437	89.1/10.9	1214	83.3/16.7	263	88.5/11.5	1250	--	0	--	0	90.5/9.5	1216
scaffold4254	down200kb	2844	A	1	G	--	0	--	0	--	0	--	0	--	0	99.5	205	--	0
scaffold4254	down200kb	2866	G	1	A	--	0	--	0	--	0	--	0	--	0	100	230	--	0
scaffold4254	down200kb	2866	G	2	G/A	70.6/29.4	657	87.7/12.3	1320	81.1/18.9	445	86.4/13.6	1377	--	0	--	0	89.6/10.4	1307
scaffold4254	down200kb	2878	G	1	A	--	0	--	0	--	0	--	0	--	0	100	235	--	0
scaffold4254	down200kb	2878	G	2	G/A	76.6/23.4	595	87.1/12.9	1273	86.8/13.2	439	84.9/15.1	1373	--	0	--	0	88.2/11.8	1269
scaffold4254	down200kb	2914	T	1	A	--	0	--	0	--	0	--	0	--	0	100	267	--	0
scaffold4254	down200kb	2914	T	2	T/A	69.1/30.9	750	88.0/12.0	1413	81.5/18.5	536	83.1/16.9	1486	--	0	--	0	88.8/11.2	1469
scaffold4254	down200kb	2928	T	1	C	--	0	--	0	--	0	--	0	--	0	97.5	197	--	0
scaffold4254	down200kb	2928	T	2	C/T	--	0	--	0	--	0	--	0	--	0	--	0	--	0
scaffold4254	down200kb	2928	T	2	T/C	78.8/21.0	518	92.2/7.8	1323	89.6/10.4	384	88.7/11.3	1338	--	0	--	0	91.3/8.7	1332
scaffold4254	down200kb	3056	G	1	A	--	0	--	0	--	0	--	0	--	0	100	218	--	0
scaffold4254	down200kb	3056	G	2	G/A	90.2/8.5	808	90.8/9.2	1456	93.4/5.9	666	87.2/12.8	1481	--	0	--	0	93.9/6.1	1558
scaffold4254	down200kb	3070	G	1	C	--	0	--	0	--	0	--	0	--	0	100	223	--	0
scaffold4254	down200kb	3070	G	2	G/C	77.2/22.8	1059	89.0/11.0	1461	85.6/14.4	825	85.7/14.3	1505	--	0	--	0	93.9/6.1	1547
scaffold4254	down200kb	3180	A	2	A/T	90.5/9.5	349	93.3/6.7	615	87.2/12.5	344	88.1/11.9	420	88.2/11.6	449	--	0	93.7/6.1	591
scaffold4254	down200kb	3180	A	1	T	--	0	--	0	--	0	--	0	--	0	--	0	--	0
scaffold4254	down200kb	3234	T	1	G	--	0	--	0	--	0	--	0	--	0	97.3	219	--	0
scaffold4254	down200kb	3234	T	2	G/T	--	0	--	0	--	0	--	0	--	0	--	0	--	0
scaffold4254	down200kb	3234	T	2	T/G	72.3/27.7	712	91.7/8.3	1865	87.5/12.5	473	89.5/10.5	1515	--	0	--	0	94.3/5.7	1672
scaffold4254	down200kb	3273	A	2	A/G	75.9/24.1	1241	91.0/9.0	2542	87.9/12.1	992	85.3/14.7	2200	--	0	--	0	93.1/6.9	2242
scaffold4254	down200kb	3273	A	1	G	--	0	--	0	--	0	--	0	--	0	96.7	299	--	0
scaffold4254	down200kb	3273	A	2	G/A	--	0	--	0	--	0	--	0	--	0	--	0	--	0
scaffold4254	down200kb	8719	T	2	A/T	--	0	--	0	--	0	--	0	--	0	--	0	--	0
scaffold4254	down200kb	8719	T	2	T/A	64.6/35.4	421	88.5/11.5	383	87.8/12.2	296	84.7/15.3	365	--	0	76.5/23.5	345	90.9/9.1	285
scaffold4254	down200kb	8720	T	2	A/T	--	0	--	0	--	0	--	0	--	0	--	0	--	0
scaffold4254	down200kb	8720	T	2	T/A	54.1/45.9	270	88.5/11.5	295	78.6/21.4	187	83.0/17.0	276	--	0	71.7/27.9	276	87.3/12.7	229
scaffold4254	down200kb	8729	A	2	A/G	73.7/26.3	372	92.4/7.6	329	90.2/9.8	244	90.2/9.8	306	--	0	85.9/14.1	297	91.1/8.9	258
scaffold4254	down200kb	8731	A	2	A/G	80.6/19.4	417	88.5/11.5	409	88.5/11.5	312	85.2/14.8	386	--	0	77.3/22.7	387	88.7/10.4	326
scaffold4254	down200kb	8732	C	1	G	99.2	393	99	389	99.3	299	100	346	--	0	100	325	99.3	305
scaffold4254	down200kb	8738	A	2	A/G	--	0	83.3/16.7	449	69.8/30.2	222	79.1/20.9	373	--	0	70.4/29.6	416	85.7/14.3	322
scaffold4254	down200kb	8738	A	2	G/A	56.7/43.3	411	--	0	--	0	--	0	--	0	--	0	--	0
scaffold4254	down200kb	8747	T	1	C	99.2	733	99.8	534	99.1	444	99.8	464	--	0	99.2	502	99.7	398
scaffold4254	down200kb	8748	C	2	A/C	--	0	--	0	--	0	--	0	--	0	--	0	--	0
scaffold4254	down200kb	8748	C	2	C/A	64.6/35.0	709	87.7/12.3	528	86.1/13.9	438	85.6/14.4	465	--	0	77.9/22.1	507	87.1/12.9	387
scaffold4254	down200kb	8754	C	2	C/T	62.5/37.5	905	85.3/14.7	605	85.7/14.3	589	84.6/15.4	557	--	0	76.7/23.3	588	88.5/11.5	434
scaffold4254	down200kb	8754	C	2	T/C	--	0	--	0	--	0	--	0	--	0	--	0	--	0
scaffold4254	down200kb	8763	G	1	A	--	0	--	0	--	0	--	0	--	0	--	0	--	0
scaffold4254	down200kb	8763	G	2	A/G	59.6/40.4	902	85.3/14.7	632	83.1/16.9	587	84.2/15.8	584	--	0	74.2/25.8	619	87.7/12.3	446
scaffold4254	down200kb	8763	G	2	G/A	--	0	--	0	--	0	--	0	--	0	--	0	--	0
scaffold4254	down200kb	8792	C	2	C/T	66.6/33.4	806	90.2/9.8	634	86.3/13.7	569	86.4/13.6	588	--	0	73.5/26.5	672	91.8/8.2	476
scaffold4254	down200kb	8792	C	2	T/C	--	0	--	0	--	0	--	0	--	0	--	0	--	0
scaffold4254	down200kb	8798	A	1	G	99.4	507	99.1	568	98.7	303	98.9	541	--	0	99.8	614	100	414
scaffold4254	down200kb	8821	A	2	A/G	--	0	86.6/13.4	351	74.6/25.4	228	86.6/13.4	352	--	0	67.7/32.3	415	89.7/10.3	263
scaffold4254	down200kb	8821	A	2	G/A	50.7/49.3	418	--	0	--	0	--	0	--	0	--	0	--	0
scaffold4254	down200kb	8825	G	1	C	99.2	244	99.4	360	99.2	251	99.7	376	--	0	99.7	358	100	270
scaffold4254	down200kb	8826	C	1	T	100	223	100	315	99.6	244	99.7	324	--	0	100	319	100	239
scaffold4254	down200kb	8830	G	2	A/G	--	0	--	0	--	0	--	0	--	0	--	0	--	0
scaffold4254	down200kb	8830	G	2	G/A	55.0/45.0	309	91.2/8.8	365	87.5/12.5	200	92.9/7.1	354	--	0	78.1/21.9	416	91.8/8.2	267
scaffold4254	down200kb	8837	A	2	A/T	56.0/44.0	200	89.0/11.0	264	86.3/13.7	139	94.5/5.5	236	--	0	75.2/24.8	282	89.3/10.7	187
scaffold4254	down200kb	8837	A	2	T/A	--	0	--	0	--	0	--	0	--	0	--	0	--	0
scaffold4254	down200kb	8839	G	1	A	98.7	227	99.2	264	99.3	136	100	261	--	0	100	317	99	200
scaffold9566	down2Mb	4385	C	2	C/G	--	0	--	0	61.3/38.6	2039	--	0	--	0	--	0	--	0
scaffold9566	down2Mb	4385	C	2	G/C	63.4/36.6	2643	68.9/31.1	7302	--	0	58.9/41.1	6721	85.3/14.6	6538	50.1/49.9	1847	--	0
scaffold9566	down2Mb	4393	T	1	C	--	0	--	0	--	0	--	0	--	0	100	1750	--	0
scaffold9566	down2Mb	4393	T	2	C/T	88.2/11.8	2763	84.6/15.4	7762	71.6/28.3	2105	81.8/18.2	6951	85.9/14.1	6941	--	0	--	0
scaffold9566	down2Mb	4393	T	2	T/C	--	0	--	0	--	0	--	0	--	0	--	0	58.6/41.4	5403
scaffold9566	down2Mb	4394	G	2	A/G	66.0/34.0	3157	72.8/27.2	9041	--	0	64.8/35.2	8209	87.4/12.6	8284	57.0/43.0	2212	--	0
scaffold9566	down2Mb	4394	G	2	G/A	--	0	--	0	58.3/41.7	2366	--	0	--	0	--	0	--	0
scaffold9566	down2Mb	4401	C	2	C/T	--	0	--	0	61.0/38.9	2405	--	0	--	0	--	0	--	0
scaffold9566	down2Mb	4401	C	2	T/C	63.3/36.4	3047	71.8/28.2	8715	--	0	61.9/38.1	8186	86.3/13.7	8015	55.2/44.8	2238	--	0
scaffold9566	down2Mb	4422	G	2	C/G	66.2/33.7	2253	71.2/28.7	7376	--	0	63.4/36.5	6728	86.7/13.3	6610	55.9/44.0	1822	--	0
scaffold9566	down2Mb	4422	G	2	G/C	--	0	--	0	58.2/41.6	1752	--	0	--	0	--	0	--	0
scaffold9566	down2Mb	4434	C	2	C/T	83.1/16.8	3316	88.0/12.0	10203	76.1/23.9	2509	83.6/16.4	9295	--	0	63.8/36.2	2280	57.2/42.8	6184
scaffold9566	down2Mb	4492	G	2	A/G	72.0/27.9	3181	69.3/30.6	7869	--	0	63.5/36.4	9845	83.0/17.0	9810	59.4/40.6	2464	--	0
scaffold9566	down2Mb	4492	G	2	G/A	--	0	--	0	54.3/45.6	2398	--	0	--	0	--	0	--	0
scaffold9566	down2Mb	4511	G	2	G/C	81.1/18.9	2632	87.3/12.7	6688	72.4/27.6	1988	86.0/14.0	8143	--	0	66.5/33.4	2112	58.6/41.4	3895
scaffold9566	down2Mb	4516	T	2	G/T	73.1/26.5	2435	71.9/28.0	5974	--	0	65.2/34.8	6924	83.9/16.0	6571	62.7/37.3	1870	--	0
scaffold9566	down2Mb	4516	T	2	T/G	--	0	--	0	52.5/47.3	1804	--	0	--	0	--	0	--	0
scaffold9566	down2Mb	4517	G	2	C/G	72.3/27.6	2375	70.7/29.2	6073	--	0	63.6/36.3	7133	82.9/16.9	6660	60.4/39.4	1956	--	0
scaffold9566	down2Mb	4517	G	2	G/C	--	0	--	0	52.9/46.9	1808	--	0	--	0	--	0	--	0
scaffold9566	down2Mb	4630	T	2	G/T	--	0	--	0	--	0	--	0	--	0	--	0	51.0/49.0	5943
scaffold9566	down2Mb	4630	T	2	T/G	73.2/26.5	3162	86.9/13.1	9157	60.8/38.7	2232	79.9/20.1	9949	--	0	60.9/39.1	2183	--	0
scaffold9566	down2Mb	4650	T	2	C/T	--	0	--	0	--	0	--	0	--	0	53.3/46.7	1231	65.0/35.0	3357
scaffold9566	down2Mb	4650	T	2	T/C	68.9/31.0	840	80.0/20.0	5262	58.3/41.4	645	70.3/29.7	5170	--	0	--	0	--	0
scaffold9566	down2Mb	4655	T	1	C	--	0	--	0	--	0	--	0	--	0	97.8	1816	--	0
scaffold9566	down2Mb	4655	T	2	C/T	93.4/6.6	2358	88.7/11.3	7317	83.9/16.1	1500	87.5/12.5	7675	87.4/12.6	6672	--	0	65.6/34.3	4485
scaffold9566	down2Mb	4729	G	2	G/T	80.3/19.7	4492	83.1/16.9	7981	66.7/33.3	3117	76.7/23.3	6725	--	0	54.1/45.9	1775	--	0
scaffold9566	down2Mb	4729	G	2	T/G	--	0	--	0	--	0	--	0	--	0	--	0	51.1/48.9	5173
scaffold9566	down2Mb	4747	G	1	C	--	0	--	0	--	0	--	0	--	0	100	1949	--	0
scaffold9566	down2Mb	4747	G	2	C/G	87.9/12.0	3991	85.5/14.5	7770	69.2/30.8	2886	84.1/15.9	6798	85.0/14.9	6663	--	0	--	0
scaffold9566	down2Mb	4747	G	2	G/C	--	0	--	0	--	0	--	0	--	0	--	0	53.7/46.2	5038
scaffold9566	down2Mb	4789	G	1	A	--	0	--	0	--	0	--	0	--	0	99.8	2314	--	0
scaffold9566	down2Mb	4789	G	2	A/G	90.1/9.9	4778	87.4/12.5	8415	76.0/23.9	3531	87.3/12.6	8448	88.4/11.6	9077	--	0	58.2/41.6	5310
scaffold9566	down2Mb	4795	G	1	C	--	0	--	0	--	0	--	0	--	0	99.7	1924	--	0
scaffold9566	down2Mb	4795	G	2	C/G	80.4/19.3	2696	85.4/14.5	6849	63.4/36.2	2579	84.0/15.9	7182	85.1/14.9	7316	--	0	59.9/40.0	5406
scaffold9566	down2Mb	4798	C	2	A/C	--	0	67.1/32.9	7687	--	0	58.9/41.1	8209	85.9/14.1	8451	--	0	--	0
scaffold9566	down2Mb	4798	C	3	A/C/G	--	0	--	0	--	0	--	0	--	0	--	0	--	0
scaffold9566	down2Mb	4798	C	2	C/A	58.0/39.3	2499	--	0	81.9/17.3	2485	--	0	--	0	50.4/49.6	2160	--	0
scaffold9566	down2Mb	4806	C	2	C/T	57.7/41.5	714	--	0	69.1/30.7	1030	--	0	57.1/42.7	2313	--	0	--	0
scaffold9566	down2Mb	4806	C	1	T	--	0	--	0	--	0	--	0	--	0	99.8	1198	--	0
scaffold9566	down2Mb	4806	C	2	T/C	--	0	73.1/26.8	3449	--	0	65.8/33.9	4304	--	0	--	0	60.1/39.9	5019
scaffold9566	down2Mb	4821	G	2	A/G	57.5/42.4	3951	69.0/31.0	10117	--	0	60.9/39.1	11849	84.0/16.0	11643	54.2/45.8	2639	--	0
scaffold9566	down2Mb	4821	G	2	G/A	--	0	--	0	67.4/32.6	3409	--	0	--	0	--	0	--	0
scaffold9566	down2Mb	4831	A	2	A/T	--	0	--	0	--	0	--	0	--	0	--	0	50.4/49.6	7651
scaffold9566	down2Mb	4831	A	1	T	--	0	--	0	--	0	--	0	--	0	99.9	2994	--	0
scaffold9566	down2Mb	4831	A	2	T/A	85.0/15.0	3616	86.5/13.5	12782	65.8/34.2	3078	82.4/17.6	12276	83.8/16.2	11554	--	0	--	0
scaffold9566	down2Mb	4902	A	2	A/G	82.4/17.6	4649	86.6/13.3	14589	71.2/28.8	3360	83.2/16.8	13009	--	0	59.5/40.5	2773	53.1/46.8	7501
scaffold9566	down2Mb	4941	G	1	A	--	0	--	0	--	0	--	0	--	0	99.9	2909	--	0
scaffold9566	down2Mb	4941	G	2	A/G	73.6/26.4	1247	88.0/12.0	14248	53.3/46.7	1214	86.1/13.9	12395	88.3/11.7	11988	--	0	52.4/47.6	7205
scaffold9566	down2Mb	4971	C	2	T/C	79.6/20.4	690	79.5/20.5	5945	56.9/43.1	457	77.3/22.7	5139	86.8/13.2	4840	82.0/18.0	1108	--	0
scaffold11638	downADJ	1448	A	2	A/G	61.6/38.4	619	73.0/27.0	2774	72.0/28.0	540	68.6/31.4	905	--	0	76.7/23.3	834	--	0
scaffold11638	downADJ	1448	A	2	G/A	--	0	--	0	--	0	--	0	92.0/8.0	1529	--	0	--	0
scaffold11638	downADJ	1479	A	2	A/G	75.2/24.8	459	82.9/17.1	1115	79.8/20.2	382	90.4/9.6	343	--	0	74.9/25.1	263	75.8/23.8	281
scaffold11638	downADJ	1829	T	1	C	--	0	--	0	--	0	--	0	--	0	99.2	130	--	0
scaffold11638	downADJ	1829	T	2	C/T	69.4/30.6	173	70.8/29.2	514	56.2/43.8	153	73.5/26.5	204	--	0	--	0	--	0
scaffold11638	downADJ	1829	T	2	T/C	--	0	--	0	--	0	--	0	85.0/15.0	113	--	0	53.7/46.3	324
scaffold11638	downADJ	1899	A	2	A/G	--	0	--	0	53.9/46.1	102	--	0	--	0	--	0	--	0
scaffold11638	downADJ	1899	A	1	G	--	0	--	0	--	0	--	0	--	0	99	105	--	0
scaffold11638	downADJ	1899	A	2	G/A	67.7/32.3	99	68.1/31.9	386	--	0	82.5/17.5	223	87.5/12.5	592	--	0	--	0
scaffold11638	downADJ	1942	T	1	A	--	0	--	0	--	0	--	0	--	0	100	142	--	0
scaffold11638	downADJ	1942	T	2	A/T	67.7/32.3	155	73.7/26.3	680	--	0	73.4/26.6	334	82.3/17.7	912	--	0	--	0
scaffold11638	downADJ	1942	T	2	T/A	--	0	--	0	55.6/44.4	162	--	0	--	0	--	0	--	0
scaffold11638	downADJ	1995	T	1	C	--	0	--	0	--	0	--	0	--	0	--	0	--	0
scaffold11638	downADJ	1995	T	2	C/T	--	0	--	0	--	0	--	0	89.3/10.7	1214	--	0	--	0
scaffold11638	downADJ	1995	T	2	T/C	54.6/45.4	251	64.2/35.8	1739	65.6/34.4	282	58.1/41.9	832	--	0	69.0/31.0	597	--	0
scaffold11638	downADJ	2006	C	2	C/G	70.1/29.4	599	71.7/28.3	2388	75.9/24.1	601	68.5/31.4	1135	--	0	78.1/21.9	841	--	0
scaffold11638	downADJ	2006	C	2	G/C	--	0	--	0	--	0	--	0	85.0/14.9	1283	--	0	--	0
scaffold11638	downADJ	2028	T	2	C/T	59.4/40.6	604	65.1/34.8	2420	60.5/39.5	560	61.5/38.5	1151	--	0	78.7/21.2	859	76.3/23.5	960
scaffold11638	downADJ	2028	T	2	T/C	--	0	--	0	--	0	--	0	--	0	--	0	--	0
scaffold11638	downADJ	2039	A	2	A/T	--	0	--	0	--	0	--	0	--	0	--	0	--	0
scaffold11638	downADJ	2039	A	2	T/A	60.8/39.2	559	66.3/33.7	2304	58.6/41.4	543	63.2/36.8	1056	--	0	81.6/18.4	866	74.4/25.6	965
scaffold11638	downADJ	2059	C	2	A/C	56.5/43.5	457	66.3/33.6	2274	62.6/37.4	425	65.8/34.2	1147	--	0	80.9/19.1	985	78.0/22.0	937
scaffold11638	downADJ	2060	T	1	C	--	0	--	0	--	0	--	0	--	0	--	0	--	0
scaffold11638	downADJ	2060	T	2	C/T	--	0	--	0	--	0	--	0	87.3/12.7	1114	--	0	--	0
scaffold11638	downADJ	2060	T	2	T/C	62.3/37.7	414	73.9/26.1	2188	71.7/28.0	382	70.0/30.0	1095	--	0	81.4/18.6	940	--	0
scaffold11638	downADJ	2064	T	2	C/T	52.3/47.7	533	64.5/35.5	2352	56.9/43.1	462	64.4/35.6	1181	--	0	80.3/19.7	1001	77.8/22.2	953
scaffold11638	downADJ	2132	A	1	G	--	0	--	0	--	0	--	0	--	0	99.8	1018	--	0
scaffold11638	downADJ	2132	A	2	G/A	88.5/11.5	537	90.9/9.1	2454	84.8/15.2	433	91.3/8.7	1225	84.9/15.1	1195	--	0	76.9/23.0	880
scaffold11638	downADJ	2150	T	1	A	--	0	--	0	--	0	--	0	--	0	--	0	--	0
scaffold11638	downADJ	2150	T	2	A/T	--	0	--	0	--	0	--	0	83.6/16.0	1108	--	0	--	0
scaffold11638	downADJ	2150	T	2	T/A	63.4/36.0	489	76.0/23.9	2235	77.9/22.1	399	71.9/27.9	1140	--	0	82.7/17.1	920	--	0
scaffold11638	downADJ	2153	A	1	G	--	0	--	0	--	0	--	0	--	0	98.2	777	--	0
scaffold11638	downADJ	2153	A	2	G/A	83.8/15.1	365	89.0/10.5	1952	73.8/26.2	302	89.7/10.0	953	81.3/18.3	968	--	0	75.7/23.6	746
scaffold11638	downADJ	2192	T	2	C/T	--	0	--	0	--	0	--	0	83.2/16.8	886	--	0	--	0
scaffold11638	downADJ	2192	T	2	T/C	57.5/42.3	407	74.4/25.6	1877	75.6/24.4	311	71.4/28.6	889	--	0	79.0/21.0	718	--	0
scaffold11638	downADJ	2222	T	2	C/T	54.7/45.3	490	64.1/35.9	1898	55.6/44.4	435	64.3/35.7	976	--	0	79.1/20.9	747	73.3/26.7	757
scaffold11638	downADJ	2225	G	1	A	--	0	--	0	--	0	--	0	--	0	100	742	--	0
scaffold11638	downADJ	2225	G	2	A/G	88.5/11.5	486	89.1/10.9	1860	73.2/26.8	456	90.6/9.4	956	80.1/19.9	819	--	0	74.8/25.2	749
scaffold11638	downADJ	2245	T	1	G	--	0	--	0	--	0	--	0	--	0	100	500	--	0
scaffold11638	downADJ	2245	T	2	G/T	90.4/9.6	281	87.6/12.4	1389	74.5/25.5	251	90.8/9.2	652	79.3/20.7	622	--	0	69.5/30.5	570
scaffold11638	downADJ	2260	C	2	C/T	--	0	--	0	62.3/37.7	191	--	0	--	0	--	0	--	0
scaffold11638	downADJ	2260	C	1	T	--	0	--	0	--	0	--	0	--	0	100	288	--	0
scaffold11638	downADJ	2260	C	2	T/C	63.2/36.8	152	69.9/30.1	968	--	0	75.3/24.7	396	--	0	--	0	57.5/42.5	527
scaffold11638	downADJ	2285	G	1	A	--	0	--	0	--	0	--	0	--	0	100	239	--	0
scaffold11638	downADJ	2285	G	2	A/G	72.8/27.2	92	70.1/29.6	746	--	0	80.3/19.7	330	--	0	--	0	57.5/42.5	426
scaffold11638	downADJ	2285	G	2	G/A	--	0	--	0	55.3/44.7	123	--	0	92.3/7.7	130	--	0	--	0
scaffold11638	downADJ	2338	G	1	A	--	0	--	0	--	0	--	0	--	0	100	320	--	0
scaffold11638	downADJ	2338	G	2	A/G	90.0/9.7	309	88.5/11.5	1266	75.9/24.1	237	94.3/5.7	581	83.9/16.1	477	--	0	71.6/28.4	465
scaffold11638	downADJ	2376	T	2	C/T	--	0	54.9/45.1	1536	50.4/49.6	591	58.6/41.4	671	--	0	82.0/18.0	417	66.4/33.6	602
scaffold11638	downADJ	2376	T	2	T/C	53.4/46.6	805	--	0	--	0	--	0	--	0	--	0	--	0
scaffold11638	downADJ	2443	C	2	C/G	70.3/29.7	807	80.9/19.0	3670	86.1/13.9	735	77.9/22.1	1735	--	0	84.1/15.8	1211	--	0
scaffold11638	downADJ	2443	C	2	G/C	--	0	--	0	--	0	--	0	78.7/21.3	1435	--	0	--	0
scaffold11638	downADJ	2445	T	1	C	--	0	--	0	--	0	--	0	--	0	99.9	1231	--	0
scaffold11638	downADJ	2445	T	2	C/T	86.2/13.8	770	87.5/12.5	3704	71.8/28.2	682	89.4/10.6	1776	82.3/17.7	1697	--	0	70.5/29.5	1363
scaffold11638	downADJ	2449	G	2	A/G	--	0	--	0	--	0	--	0	82.7/17.3	1855	--	0	--	0
scaffold11638	downADJ	2449	G	2	G/A	63.7/36.3	796	72.9/27.1	4083	80.5/19.5	712	72.9/27.1	1861	--	0	78.9/21.1	1266	--	0
scaffold11638	downADJ	2467	G	2	C/G	--	0	--	0	--	0	--	0	83.6/16.4	1858	--	0	--	0
scaffold11638	downADJ	2467	G	2	G/C	64.6/35.4	725	73.7/26.2	4077	76.4/23.6	665	73.3/26.7	1827	--	0	79.9/20.1	1297	--	0
scaffold11638	downADJ	2473	G	2	G/T	--	0	--	0	55.3/44.4	295	--	0	--	0	--	0	--	0
scaffold11638	downADJ	2473	G	1	T	--	0	--	0	--	0	--	0	--	0	98.3	236	--	0
scaffold11638	downADJ	2473	G	2	T/G	72.1/27.5	298	70.7/28.7	1343	--	0	74.0/25.9	580	86.6/13.4	1625	--	0	--	0
scaffold11638	downADJ	2485	G	2	A/G	65.4/34.6	601	65.1/34.8	3745	62.1/37.9	536	68.1/31.8	1591	--	0	84.1/15.8	1187	74.4/25.6	1270
scaffold11638	downADJ	2486	C	2	T/C	64.9/35.1	590	68.7/31.3	3530	58.9/41.1	565	68.8/31.2	1556	--	0	83.3/16.7	1164	77.3/22.6	1218
scaffold11638	downADJ	2494	A	2	A/G	66.0/34.0	748	72.2/27.8	4234	71.3/28.7	673	72.4/27.6	1820	--	0	78.6/21.4	1359	--	0
scaffold11638	downADJ	2494	A	2	G/A	--	0	--	0	--	0	--	0	85.6/14.4	1900	--	0	--	0
scaffold11638	downADJ	2503	G	1	T	--	0	--	0	--	0	--	0	--	0	100	1412	--	0
scaffold11638	downADJ	2503	G	2	T/G	87.6/12.4	723	88.8/11.2	4369	75.4/24.6	674	90.8/9.2	1844	85.8/14.2	1934	--	0	69.5/30.3	1376
scaffold11638	downADJ	2535	G	1	A	--	0	--	0	--	0	--	0	--	0	99.9	1284	--	0
scaffold11638	downADJ	2535	G	2	A/G	87.2/12.8	533	88.7/11.3	4119	72.2/27.8	460	90.6/9.4	1661	85.6/14.4	1786	--	0	68.8/31.2	1258
scaffold11638	downADJ	2550	G	2	T/G	60.7/39.3	351	62.1/37.9	3490	50.4/49.6	280	65.2/34.8	1418	--	0	80.1/19.9	1093	70.8/29.2	1112
scaffold22334	up700kb	2805	C	2	C/T	77.7/22.2	2531	77.4/22.6	7197	80.1/19.7	1530	74.5/25.5	7473	--	0	--	0	84.9/15.1	7413
scaffold22334	up700kb	2805	C	1	T	--	0	--	0	--	0	--	0	--	0	99.8	1161	--	0
scaffold22334	up700kb	2864	G	2	G/T	91.2/8.7	3054	84.3/15.6	9021	91.2/8.8	1838	81.3/18.7	9568	61.7/38.3	7580	69.6/30.4	1665	--	0
scaffold22334	up700kb	2865	T	2	C/T	--	0	--	0	--	0	--	0	--	0	66.6/33.4	1666	--	0
scaffold22334	up700kb	2865	T	2	T/C	76.2/23.6	3086	81.6/18.4	8608	78.2/21.6	1841	81.0/19.0	9029	--	0	--	0	84.5/15.5	7255
scaffold22334	up700kb	2925	G	2	C/G	--	0	--	0	--	0	--	0	--	0	67.4/32.6	1912	--	0
scaffold22334	up700kb	2925	G	2	G/C	81.5/18.5	3899	82.7/17.3	10264	83.7/16.2	2587	81.9/18.0	11138	--	0	--	0	83.9/16.1	9595
scaffold22334	up700kb	2946	G	1	A	--	0	--	0	--	0	--	0	--	0	99.9	1878	--	0
scaffold22334	up700kb	2946	G	2	G/A	53.3/46.7	3307	71.6/28.4	7328	56.8/43.2	2240	61.9/38.1	9548	59.5/40.5	7577	--	0	85.4/14.6	7714
scaffold22334	up700kb	2961	A	2	A/G	80.2/19.8	3490	87.9/12.1	6877	82.9/17.1	2403	85.0/15.0	8712	--	0	--	0	88.3/11.7	6476
scaffold22334	up700kb	2961	A	2	G/A	--	0	--	0	--	0	--	0	--	0	66.1/33.9	1606	--	0
scaffold22334	up700kb	2970	T	1	C	--	0	--	0	--	0	--	0	--	0	99.9	1523	--	0
scaffold22334	up700kb	2970	T	2	T/C	59.5/40.5	3413	74.0/26.0	7202	64.1/35.9	2395	73.7/26.3	7764	71.8/28.2	5919	--	0	87.2/12.8	6829
scaffold22334	up700kb	2982	T	2	T/G	81.0/18.9	3485	86.3/13.7	7600	82.5/17.3	2427	87.3/12.7	7597	70.2/29.8	5949	70.0/29.9	1381	--	0
scaffold22334	up700kb	3000	T	2	T/A	78.6/21.4	3400	85.1/14.9	7785	79.2/20.8	2425	85.5/14.5	7932	67.2/32.8	6299	66.3/33.7	1272	--	0
scaffold22334	up700kb	3019	A	2	A/G	85.0/15.0	3457	86.8/13.2	7827	86.7/13.3	2416	87.1/12.9	8097	--	0	--	0	87.8/12.2	7128
scaffold22334	up700kb	3019	A	2	G/A	--	0	--	0	--	0	--	0	--	0	63.1/36.9	1228	--	0
scaffold22334	up700kb	3047	T	2	C/T	--	0	--	0	--	0	--	0	--	0	--	0	--	0
scaffold22334	up700kb	3047	T	2	T/C	83.4/16.6	3358	86.2/13.8	8068	85.1/14.9	2395	85.2/14.8	8632	68.1/31.9	6699	68.7/31.3	1366	--	0
scaffold22334	up700kb	3057	C	2	C/T	77.9/21.3	1734	65.7/34.3	7042	79.4/19.5	1285	67.7/32.3	7334	63.7/36.2	5833	--	0	85.2/14.8	6531
scaffold22334	up700kb	3057	C	1	T	--	0	--	0	--	0	--	0	--	0	99.3	1314	--	0
scaffold22334	up700kb	3057	C	2	T/C	--	0	--	0	--	0	--	0	--	0	--	0	--	0
scaffold22334	up700kb	3081	G	1	C	--	0	--	0	--	0	--	0	--	0	99.9	1627	--	0
scaffold22334	up700kb	3081	G	2	G/C	66.3/33.7	3426	67.2/32.8	8594	68.8/31.1	2476	67.8/32.2	9071	64.2/35.8	7193	--	0	85.3/14.7	8017
scaffold22334	up700kb	3111	G	1	A	--	0	--	0	--	0	--	0	--	0	99.5	1448	--	0
scaffold22334	up700kb	3111	G	2	G/A	63.9/36.1	2574	62.3/37.6	7107	65.9/34.1	1806	62.0/38.0	7241	55.9/44.1	6171	--	0	83.3/16.7	6357
scaffold22334	up700kb	3112	G	2	G/A	86.9/13.1	3125	87.2/12.8	7891	87.4/12.6	2175	86.4/13.6	8223	69.4/30.6	6609	73.2/26.8	1313	--	0
scaffold22334	up700kb	3130	C	2	C/T	78.9/21.1	3370	84.3/15.7	8334	76.8/23.1	2341	83.2/16.8	8735	63.3/36.7	6939	70.6/29.3	1591	--	0
scaffold22334	up700kb	3139	T	2	C/T	--	0	--	0	--	0	--	0	--	0	70.3/29.7	1548	--	0
scaffold22334	up700kb	3139	T	2	T/C	79.5/20.5	3124	83.0/17.0	8034	81.6/18.4	2202	83.9/16.1	8532	--	0	--	0	84.2/15.8	7529
scaffold22334	up700kb	3164	C	2	C/T	73.7/26.3	2899	83.9/16.1	7266	73.0/27.0	2008	83.4/16.6	7430	61.5/38.5	6069	69.7/30.3	1357	--	0
scaffold22334	up700kb	3167	G	2	C/G	--	0	--	0	--	0	--	0	--	0	--	0	--	0
scaffold22334	up700kb	3167	G	2	G/C	72.0/28.0	2525	84.8/15.2	7584	72.0/28.0	1818	84.1/15.8	7748	62.6/37.4	6198	71.4/28.6	1382	--	0
scaffold22334	up700kb	3180	G	2	G/T	54.6/45.3	2643	65.2/34.8	7346	55.2/44.8	1786	63.1/36.9	7354	59.8/40.2	6063	--	0	83.3/16.7	6932
scaffold22334	up700kb	3180	G	1	T	--	0	--	0	--	0	--	0	--	0	99.7	1368	--	0
scaffold22334	up700kb	3191	T	2	C/T	--	0	--	0	--	0	--	0	--	0	69.0/31.0	1281	--	0
scaffold22334	up700kb	3191	T	2	T/C	86.2/13.8	3154	83.1/16.9	7481	86.4/13.6	2123	81.9/18.1	7383	--	0	--	0	83.7/16.3	6983
scaffold22334	up700kb	3203	G	2	A/G	--	0	--	0	--	0	--	0	--	0	70.9/29.0	1240	--	0
scaffold22334	up700kb	3203	G	2	G/A	81.6/18.3	2592	81.6/18.4	7137	82.6/17.4	1750	80.0/20.0	6983	--	0	--	0	83.3/16.7	6683
scaffold22334	up700kb	3225	C	2	A/C	--	0	--	0	--	0	--	0	--	0	--	0	--	0
scaffold22334	up700kb	3225	C	2	C/A	80.7/19.3	3532	81.3/18.7	7530	81.8/18.1	2448	80.7/19.3	7356	57.5/42.4	5930	66.9/33.1	1346	--	0
scaffold22334	up700kb	3226	G	2	A/G	--	0	--	0	--	0	--	0	--	0	68.2/31.8	1340	--	0
scaffold22334	up700kb	3226	G	2	G/A	84.7/15.2	3544	81.4/18.6	7472	84.6/15.3	2458	80.0/20.0	7322	--	0	--	0	83.0/17.0	7142
scaffold22334	up700kb	3230	G	2	A/G	--	0	--	0	--	0	--	0	--	0	--	0	--	0
scaffold22334	up700kb	3230	G	2	G/A	79.1/20.9	3247	80.3/19.7	6825	80.4/19.5	2157	79.4/20.6	6520	55.6/44.4	5379	65.3/34.6	1202	--	0
scaffold22334	up700kb	3239	C	2	C/A	83.2/16.8	3492	82.1/17.9	6997	83.5/16.4	2312	82.3/17.7	6746	59.4/40.6	5326	70.1/29.9	1237	--	0
scaffold22334	up700kb	3263	T	1	G	--	0	--	0	--	0	--	0	--	0	97.6	1336	--	0
scaffold22334	up700kb	3263	T	2	T/G	63.7/36.2	3225	57.3/42.7	6530	64.5/35.5	2086	63.7/36.3	6952	62.3/37.7	5503	--	0	81.9/18.1	5827
scaffold22334	up700kb	3284	T	1	C	--	0	--	0	--	0	--	0	--	0	100	1320	--	0
scaffold22334	up700kb	3284	T	2	T/C	63.3/36.7	3474	61.4/38.6	7149	62.4/37.6	2181	64.4/35.6	6769	63.4/36.6	5274	--	0	83.2/16.8	6398
scaffold22334	up700kb	3288	G	1	A	--	0	--	0	--	0	--	0	--	0	100	1304	--	0
scaffold22334	up700kb	3288	G	2	G/A	66.1/33.9	3930	64.0/36.0	7630	66.2/33.8	2499	66.5/33.5	7092	65.1/34.9	5555	--	0	83.9/16.0	6753
scaffold22334	up700kb	3298	A	1	G	--	0	--	0	--	0	--	0	--	0	--	0	--	0
scaffold22334	up700kb	3298	A	2	G/A	62.5/37.5	3399	62.1/37.8	7267	63.0/37.0	2172	64.2/35.7	6566	62.5/37.5	5157	--	0	82.4/17.4	6226
scaffold22334	up700kb	3371	T	2	C/T	--	0	--	0	--	0	--	0	--	0	73.9/26.1	1446	--	0
scaffold22334	up700kb	3371	T	2	T/C	62.4/37.4	1258	70.3/29.5	6755	64.7/34.7	754	71.1/28.9	6916	--	0	--	0	72.7/27.3	6546
scaffold22334	up700kb	3372	G	2	C/G	--	0	--	0	--	0	--	0	50.3/49.6	6050	--	0	--	0
scaffold22334	up700kb	3372	G	2	G/C	76.0/23.5	1635	78.4/21.5	8188	73.9/25.8	1122	76.6/23.2	8297	--	0	67.5/32.4	1587	--	0
scaffold22334	up700kb	3379	T	2	T/G	80.1/19.9	2128	78.9/21.1	10091	80.8/19.2	1383	78.3/21.7	10001	52.0/48.0	7130	70.0/30.0	1749	--	0
scaffold24181	down500kb	3903	A	2	A/G	--	0	--	0	--	0	52.1/47.9	4712	--	0	--	0	--	0
scaffold24181	down500kb	3903	A	2	G/A	70.9/29.1	172	54.3/45.7	5117	63.5/36.5	197	--	0	81.4/18.6	5679	56.4/43.6	1127	--	0
scaffold24181	down500kb	3944	A	2	A/G	--	0	50.5/49.5	5520	50.2/49.4	727	56.1/43.9	4962	--	0	--	0	--	0
scaffold24181	down500kb	3944	A	2	G/A	52.3/46.8	769	--	0	--	0	--	0	78.1/21.8	5698	56.0/44.0	1089	--	0
scaffold24181	down500kb	3973	G	1	A	--	0	--	0	--	0	--	0	--	0	99.9	1190	--	0
scaffold24181	down500kb	3973	G	2	A/G	82.1/17.8	1130	74.1/25.9	5569	75.4/24.5	1061	69.7/30.3	4983	81.1/18.9	5864	--	0	--	0
scaffold24181	down500kb	3973	G	2	G/A	--	0	--	0	--	0	--	0	--	0	--	0	68.3/31.7	6196
scaffold24181	down500kb	3990	A	2	A/G	--	0	50.8/49.2	6075	52.9/47.0	939	55.7/44.3	5353	--	0	--	0	--	0
scaffold24181	down500kb	3990	A	2	G/A	51.4/48.6	1013	--	0	--	0	--	0	77.2/22.8	6029	54.9/45.1	1133	--	0
scaffold24181	down500kb	4007	T	2	T/C	75.0/25.0	1229	82.0/17.9	6619	75.9/24.1	1082	81.0/19.0	5868	--	0	56.3/43.7	1190	75.7/24.3	7764
scaffold24181	down500kb	4048	A	2	A/G	--	0	53.7/46.3	4747	--	0	56.1/43.9	5774	--	0	--	0	--	0
scaffold24181	down500kb	4048	A	2	G/A	58.7/40.4	1061	--	0	56.0/43.1	840	--	0	76.5/23.5	6707	55.1/44.9	1166	--	0
scaffold24181	down500kb	4065	G	2	G/A	85.6/14.4	2124	94.1/5.9	8479	87.1/12.9	1573	90.4/9.6	10198	--	0	72.8/27.2	1856	91.6/8.4	7974
scaffold24181	down500kb	4081	C	2	C/G	63.0/37.0	2317	63.0/36.9	8070	58.6/41.4	1632	64.0/36.0	7100	--	0	--	0	--	0
scaffold24181	down500kb	4081	C	2	G/C	--	0	--	0	--	0	--	0	66.2/33.8	6042	57.3/42.6	1503	--	0
scaffold24181	down500kb	4085	G	2	C/G	--	0	--	0	--	0	--	0	60.7/38.6	5667	54.3/45.0	1382	--	0
scaffold24181	down500kb	4085	G	2	G/C	84.0/15.8	1748	67.2/32.6	8527	78.9/20.9	1320	68.6/31.0	7198	--	0	--	0	--	0
scaffold24181	down500kb	4093	T	2	C/T	--	0	--	0	--	0	--	0	62.4/37.6	5747	56.0/43.9	1288	--	0
scaffold24181	down500kb	4093	T	2	T/C	69.5/30.4	2835	66.3/33.7	8774	65.1/34.9	1951	67.1/32.8	7179	--	0	--	0	--	0
scaffold24181	down500kb	4098	A	2	A/T	70.8/29.2	3123	67.4/32.6	9315	67.2/32.8	2102	68.0/32.0	7569	--	0	--	0	--	0
scaffold24181	down500kb	4098	A	2	T/A	--	0	--	0	--	0	--	0	61.1/38.9	5975	56.8/43.2	1249	--	0
scaffold24181	down500kb	4112	A	2	A/C	--	0	63.5/36.5	8391	--	0	64.7/35.3	6840	--	0	--	0	--	0
scaffold24181	down500kb	4112	A	2	C/A	55.7/44.3	1669	--	0	63.1/36.9	1138	--	0	64.0/36.0	5675	61.4/38.6	1136	--	0
scaffold24181	down500kb	4154	T	2	T/G	81.0/19.0	4472	89.8/10.2	10084	80.8/19.2	3093	85.9/14.1	8650	--	0	53.1/46.9	1349	87.8/12.2	10575
scaffold24181	down500kb	4182	T	2	A/T	--	0	--	0	--	0	--	0	--	0	--	0	--	0
scaffold24181	down500kb	4182	T	2	T/A	54.0/45.9	2087	88.9/11.1	8071	52.3/47.6	1456	89.2/10.8	6681	74.0/26.0	3672	73.7/26.3	807	--	0
scaffold24181	down500kb	4223	T	1	C	--	0	--	0	--	0	--	0	--	0	99.2	594	--	0
scaffold24181	down500kb	4223	T	2	T/C	78.8/21.1	2150	88.1/11.9	5844	76.0/23.8	1485	83.9/16.0	6630	--	0	--	0	89.1/10.9	9808
scaffold24181	down500kb	4237	T	1	C	--	0	--	0	--	0	--	0	--	0	98.9	696	--	0
scaffold24181	down500kb	4237	T	2	T/C	53.1/46.9	2476	77.7/22.3	5135	51.1/48.9	1703	79.5/20.4	6189	88.3/11.7	3257	--	0	86.9/13.0	7564
scaffold24181	down500kb	4279	C	1	A	--	0	--	0	--	0	--	0	--	0	99.7	380	--	0
scaffold24181	down500kb	4279	C	2	C/A	83.0/17.0	2396	89.3/10.7	4945	84.1/15.9	1486	84.0/16.0	4120	--	0	--	0	90.4/9.6	7536
scaffold24181	down500kb	4344	T	2	G/T	--	0	--	0	--	0	--	0	--	0	59.9/40.1	382	--	0
scaffold24181	down500kb	4344	T	2	T/G	86.4/13.5	1890	80.1/19.9	3894	84.8/15.2	1189	79.2/20.8	2849	62.6/37.4	2036	--	0	--	0
scaffold24181	down500kb	4350	C	2	C/G	87.1/12.8	2953	80.2/19.8	4470	86.1/13.9	1863	80.0/20.0	3528	63.1/36.9	2568	--	0	--	0
scaffold24181	down500kb	4350	C	2	G/C	--	0	--	0	--	0	--	0	--	0	63.2/36.8	470	--	0
scaffold24181	down500kb	4353	T	1	G	--	0	--	0	--	0	--	0	--	0	99.4	486	--	0
scaffold24181	down500kb	4353	T	2	T/G	71.3/28.7	2718	73.0/27.0	4223	71.4/28.6	1671	70.6/29.4	3307	60.5/39.5	2511	--	0	94.1/5.9	4663
scaffold24181	down500kb	4361	G	2	G/T	71.4/28.6	3023	72.3/27.7	4377	71.3/28.7	1871	69.8/30.1	3675	57.2/42.8	2849	--	0	93.8/6.2	4881
scaffold24181	down500kb	4361	G	1	T	--	0	--	0	--	0	--	0	--	0	99.6	532	--	0
scaffold24181	down500kb	4372	T	2	C/T	--	0	--	0	--	0	--	0	--	0	63.7/36.3	578	--	0
scaffold24181	down500kb	4372	T	2	T/C	82.1/17.9	3248	74.7/25.3	4217	80.4/19.6	2010	75.8/24.2	3803	53.5/46.5	2918	--	0	--	0
scaffold24181	down500kb	4377	C	2	C/T	80.0/19.9	2627	93.8/6.2	4222	81.3/18.7	1617	91.1/8.9	3832	--	0	63.8/36.2	569	92.1/7.9	4811
scaffold24181	down500kb	4381	A	2	A/T	73.6/26.3	2025	70.7/29.3	3442	71.0/28.8	1222	73.7/26.3	3201	50.4/49.6	2494	--	0	--	0
scaffold24181	down500kb	4381	A	2	T/A	--	0	--	0	--	0	--	0	--	0	66.5/33.5	511	--	0
scaffold24181	down500kb	4383	A	2	A/C	84.6/14.5	1792	78.9/21.0	2921	85.1/14.5	1107	78.5/21.5	2593	57.2/42.7	1915	--	0	--	0
scaffold24181	down500kb	4383	A	2	C/A	--	0	--	0	--	0	--	0	--	0	55.5/44.5	380	--	0
scaffold24181	down500kb	4384	T	2	C/T	--	0	--	0	--	0	--	0	--	0	62.7/37.3	525	--	0
scaffold24181	down500kb	4384	T	2	T/C	79.3/20.7	2612	73.4/26.5	3742	77.3/22.7	1624	75.9/24.1	3390	54.0/46.0	2555	--	0	--	0
scaffold24181	down500kb	4409	G	2	A/G	--	0	--	0	--	0	--	0	54.5/45.5	2623	63.7/36.3	589	--	0
scaffold24181	down500kb	4409	G	2	G/A	71.9/28.1	3051	68.9/31.1	4173	69.5/30.4	1830	68.7/31.3	3148	--	0	--	0	--	0
scaffold24181	down500kb	4424	A	2	A/G	72.4/27.5	2940	71.3/28.7	4150	69.2/30.8	1723	71.3/28.7	3060	--	0	--	0	--	0
scaffold24181	down500kb	4424	A	2	G/A	--	0	--	0	--	0	--	0	53.1/46.8	2493	63.1/36.9	582	--	0
scaffold24181	down500kb	4430	A	2	A/T	77.6/22.3	2682	72.2/27.7	3867	74.4/25.6	1560	72.1/27.9	2823	--	0	--	0	--	0
scaffold24181	down500kb	4430	A	2	T/A	--	0	--	0	--	0	--	0	52.8/47.1	2311	62.5/37.1	515	--	0
scaffold24181	down500kb	4444	A	2	A/G	79.5/20.5	2466	73.5/26.5	3238	77.7/22.3	1459	75.5/24.5	2302	--	0	--	0	--	0
scaffold24181	down500kb	4444	A	2	G/A	--	0	--	0	--	0	--	0	51.0/49.0	1886	58.8/41.2	415	--	0
scaffold24181	down500kb	4452	A	2	A/G	70.6/29.4	1671	90.4/9.6	2195	70.4/29.6	963	85.8/14.2	1576	--	0	--	0	89.9/10.1	3111
scaffold24181	down500kb	4452	A	1	G	--	0	--	0	--	0	--	0	--	0	97.3	148	--	0
scaffold24181	down500kb	4462	T	1	C	--	0	--	0	--	0	--	0	--	0	100	252	--	0
scaffold24181	down500kb	4462	T	2	C/T	--	0	--	0	--	0	--	0	51.4/48.6	1330	--	0	--	0
scaffold24181	down500kb	4462	T	2	T/C	58.2/41.8	1957	66.9/33.1	2264	58.2/41.8	1148	63.6/36.4	1578	--	0	--	0	89.4/10.6	2503
scaffold24181	down500kb	4478	G	2	A/G	--	0	--	0	--	0	--	0	52.0/47.9	1094	60.2/39.8	201	--	0
scaffold24181	down500kb	4478	G	2	G/A	71.1/28.8	1244	73.5/26.5	1796	65.5/34.3	715	74.1/25.8	1224	--	0	--	0	--	0
scaffold24181	down500kb	4482	G	1	C	--	0	--	0	--	0	--	0	--	0	98.9	185	--	0
scaffold24181	down500kb	4482	G	2	C/G	--	0	--	0	50.1/49.8	731	--	0	--	0	--	0	--	0
scaffold24181	down500kb	4482	G	2	G/C	53.5/46.5	1212	68.9/31.1	1757	--	0	64.2/35.8	1166	51.5/48.5	1051	--	0	90.8/9.2	2035
scaffold24181	down500kb	4484	C	2	C/T	69.4/30.4	1126	73.6/26.0	1483	65.4/34.6	647	72.8/27.2	990	--	0	--	0	--	0
scaffold24181	down500kb	4484	C	2	T/C	--	0	--	0	--	0	--	0	52.0/47.4	861	64.9/33.3	171	--	0
scaffold24181	down500kb	4517	G	1	T	--	0	--	0	--	0	--	0	--	0	98.5	68	--	0
scaffold24181	down500kb	4517	G	2	T/G	93.3/6.3	223	89.9/10.0	702	90.0/10.0	130	85.6/14.4	452	82.3/17.7	372	--	0	81.7/18.3	731
scaffold24181	down500kb	4855	T	2	C/T	--	0	--	0	--	0	--	0	56.8/43.2	5354	66.9/33.1	1609	--	0
scaffold24181	down500kb	4855	T	2	T/C	70.8/29.2	716	66.5/33.5	8716	61.6/38.4	495	68.2/31.8	7796	--	0	--	0	--	0
scaffold25975	up1Mb	2603	A	2	A/C	--	0	--	0	--	0	--	0	--	0	75.8/24.2	1192	--	0
scaffold25975	up1Mb	2603	A	3	A/C/T	77.7/12.8/9.4	530	80.5/10.0/9.6	4335	72.4/18.6/9.0	555	77.4/12.7/9.9	3703	--	0	--	0	--	0
scaffold25975	up1Mb	2603	A	2	A/T	--	0	--	0	--	0	--	0	91.5/8.3	2791	--	0	--	0
scaffold25975	up1Mb	2603	A	3	A/T/C	--	0	--	0	--	0	--	0	--	0	--	0	65.7/23.5/10.8	1271
scaffold25975	up1Mb	2642	G	2	G/A	83.3/16.4	839	89.5/10.5	4298	81.8/18.0	795	86.5/13.5	3634	--	0	73.5/26.5	1180	88.6/11.4	1330
scaffold25975	up1Mb	2702	T	2	T/C	85.7/14.3	659	91.4/8.6	5345	92.8/7.2	678	90.4/9.6	4319	92.9/7.1	3393	--	0	79.6/20.4	1722
scaffold25975	up1Mb	2723	G	2	G/A	89.4/10.6	900	93.0/7.0	5596	94.2/5.8	937	91.7/8.3	4714	93.7/6.3	3730	--	0	81.6/18.4	1831
scaffold31809	up50kb	1595	T	1	A	--	0	--	0	--	0	--	0	--	0	96.4	391	--	0
scaffold31809	up50kb	1595	T	2	A/T	50.6/49.4	417	--	0	58.9/41.1	202	--	0	--	0	--	0	--	0
scaffold31809	up50kb	1595	T	2	T/A	--	0	74.9/24.7	2165	--	0	69.6/30.2	2428	--	0	--	0	86.3/13.4	2395
scaffold31809	up50kb	1596	T	2	A/T	--	0	--	0	--	0	--	0	--	0	85.5/14.5	1166	--	0
scaffold31809	up50kb	1596	T	2	T/A	90.7/9.0	622	53.6/46.3	4686	86.1/13.5	303	52.5/47.5	4738	--	0	--	0	70.3/29.6	4196
scaffold31809	up50kb	1607	G	1	A	--	0	--	0	--	0	--	0	--	0	100	2003	--	0
scaffold31809	up50kb	1607	G	2	A/G	--	0	60.5/39.5	6162	51.1/48.7	1672	62.8/37.2	6628	--	0	--	0	--	0
scaffold31809	up50kb	1607	G	2	G/A	55.6/44.2	2780	--	0	--	0	--	0	--	0	--	0	59.6/40.4	5334
scaffold31809	up50kb	1610	T	1	C	--	0	--	0	--	0	--	0	--	0	99.9	1893	--	0
scaffold31809	up50kb	1610	T	2	C/T	--	0	61.3/38.7	5910	52.4/47.6	1714	62.1/37.9	6182	--	0	--	0	--	0
scaffold31809	up50kb	1610	T	2	T/C	54.2/45.8	2833	--	0	--	0	--	0	--	0	--	0	59.2/40.8	5107
scaffold31809	up50kb	1646	A	2	A/G	76.4/23.6	2406	53.6/46.4	5750	72.3/27.7	1446	62.5/37.5	4610	--	0	--	0	74.2/25.8	5232
scaffold31809	up50kb	1646	A	1	G	--	0	--	0	--	0	--	0	--	0	100	619	--	0
scaffold31809	up50kb	1668	A	2	A/G	69.4/30.6	1623	57.5/42.5	3001	62.1/37.9	1023	--	0	--	0	--	0	74.2/25.8	3670
scaffold31809	up50kb	1668	A	1	G	--	0	--	0	--	0	--	0	--	0	99.8	1456	--	0
scaffold31809	up50kb	1668	A	2	G/A	--	0	--	0	--	0	55.1/44.9	4860	--	0	--	0	--	0
scaffold31809	up50kb	1680	G	1	A	--	0	--	0	--	0	--	0	--	0	100	1586	--	0
scaffold31809	up50kb	1680	G	2	A/G	--	0	51.2/48.8	2848	--	0	53.5/46.5	5524	--	0	--	0	--	0
scaffold31809	up50kb	1680	G	2	G/A	70.1/29.9	2072	--	0	64.3/35.7	1301	--	0	--	0	--	0	68.3/31.7	3348
scaffold31809	up50kb	1695	A	2	A/G	62.8/37.1	2054	--	0	56.6/43.4	1298	--	0	--	0	--	0	56.0/44.0	2644
scaffold31809	up50kb	1695	A	1	G	--	0	--	0	--	0	--	0	--	0	99.8	1773	--	0
scaffold31809	up50kb	1695	A	2	G/A	--	0	61.9/38.0	2683	--	0	64.1/35.9	4933	--	0	--	0	--	0
scaffold31809	up50kb	1708	A	2	A/G	62.2/37.8	1953	--	0	54.1/45.9	1198	--	0	--	0	--	0	59.2/40.8	2749
scaffold31809	up50kb	1708	A	1	G	--	0	--	0	--	0	--	0	--	0	98.4	1316	--	0
scaffold31809	up50kb	1708	A	2	G/A	--	0	60.0/40.0	2800	--	0	59.1/40.9	3128	--	0	--	0	--	0
scaffold31809	up50kb	1719	A	2	A/G	66.2/33.8	1845	--	0	59.9/40.1	1155	--	0	--	0	--	0	60.3/39.7	2791
scaffold31809	up50kb	1719	A	1	G	--	0	--	0	--	0	--	0	--	0	100	1002	--	0
scaffold31809	up50kb	1719	A	2	G/A	--	0	58.2/41.8	2923	--	0	58.2/41.8	2725	--	0	--	0	--	0
scaffold31809	up50kb	1726	T	1	C	--	0	--	0	--	0	--	0	--	0	99.9	891	--	0
scaffold31809	up50kb	1726	T	2	C/T	--	0	60.8/39.2	2937	--	0	61.3/38.7	2756	--	0	--	0	--	0
scaffold31809	up50kb	1726	T	2	T/C	56.0/44.0	1838	--	0	50.5/49.4	1166	--	0	--	0	--	0	57.4/42.6	2807
scaffold31809	up50kb	1778	A	2	A/G	50.8/49.2	2169	--	0	--	0	--	0	--	0	--	0	65.5/34.5	3384
scaffold31809	up50kb	1778	A	1	G	--	0	--	0	--	0	--	0	--	0	99.8	893	--	0
scaffold31809	up50kb	1778	A	2	G/A	--	0	52.3/47.7	3395	51.6/48.4	1400	52.9/47.1	3498	--	0	--	0	--	0
scaffold31809	up50kb	1801	T	1	C	--	0	--	0	--	0	--	0	--	0	99.5	656	--	0
scaffold31809	up50kb	1801	T	2	C/T	69.1/30.9	1332	56.7/43.0	2236	70.1/29.9	843	55.9/44.0	2356	--	0	--	0	--	0
scaffold31809	up50kb	1801	T	2	T/C	--	0	--	0	--	0	--	0	--	0	--	0	62.2/37.8	2015
scaffold31809	up50kb	1802	A	2	A/G	50.4/49.3	1403	53.5/46.0	2694	--	0	54.4/45.1	2846	--	0	--	0	71.6/28.1	2681
scaffold31809	up50kb	1802	A	1	G	--	0	--	0	--	0	--	0	--	0	99.2	623	--	0
scaffold31809	up50kb	1802	A	2	G/A	--	0	--	0	52.2/47.7	941	--	0	--	0	--	0	--	0
scaffold31809	up50kb	1808	C	2	C/G	61.1/38.6	1271	69.3/29.8	1889	59.2/40.1	735	71.1/27.9	2000	--	0	--	0	83.8/15.8	2091
scaffold31809	up50kb	1808	C	1	G	--	0	--	0	--	0	--	0	--	0	95.7	255	--	0
scaffold31809	up50kb	1822	T	1	A	--	0	--	0	--	0	--	0	--	0	96.2	392	--	0
scaffold31809	up50kb	1822	T	2	T/A	76.6/23.4	1473	63.7/36.3	2235	72.5/27.3	894	64.8/35.2	2349	--	0	--	0	78.1/21.9	2540
scaffold31809	up50kb	1824	T	2	A/T	--	0	--	0	--	0	--	0	--	0	--	0	--	0
scaffold31809	up50kb	1824	T	2	T/A	76.5/23.0	443	84.8/15.2	1777	77.6/22.1	303	85.1/14.9	1786	--	0	60.6/39.4	368	91.9/8.1	1858
scaffold31809	up50kb	1830	G	2	G/T	88.1/11.9	697	51.4/48.6	2257	87.3/12.7	434	50.3/49.7	2462	--	0	--	0	71.4/28.6	2299
scaffold31809	up50kb	1830	G	1	T	--	0	--	0	--	0	--	0	--	0	98.7	633	--	0
scaffold31809	up50kb	1830	G	2	T/G	--	0	--	0	--	0	--	0	--	0	--	0	--	0
scaffold31809	up50kb	1835	A	2	A/G	67.7/32.3	1717	--	0	62.4/37.6	1034	--	0	--	0	--	0	64.4/35.6	3110
scaffold31809	up50kb	1835	A	1	G	--	0	--	0	--	0	--	0	--	0	98.4	992	--	0
scaffold31809	up50kb	1835	A	2	G/A	--	0	56.3/43.7	3239	--	0	55.1/44.9	3472	--	0	--	0	--	0
scaffold31809	up50kb	1844	A	2	A/G	63.9/36.1	1641	--	0	61.7/38.3	1008	--	0	--	0	--	0	63.5/36.5	2986
scaffold31809	up50kb	1844	A	1	G	--	0	--	0	--	0	--	0	--	0	99.6	967	--	0
scaffold31809	up50kb	1844	A	2	G/A	--	0	57.5/42.5	3166	--	0	57.1/42.9	3284	--	0	--	0	--	0
scaffold31809	up50kb	1857	A	2	A/C	80.5/19.5	466	55.7/42.8	1019	80.5/19.5	307	51.4/47.1	937	--	0	--	0	70.4/27.9	989
scaffold31809	up50kb	1857	A	2	A/T	--	0	--	0	--	0	--	0	93.9/5.7	759	--	0	--	0
scaffold31809	up50kb	1857	A	2	C/A	--	0	--	0	--	0	--	0	--	0	61.6/38.4	372	--	0
scaffold31809	up50kb	1858	A	2	A/C	83.8/15.7	433	80.5/19.4	2160	83.3/16.7	270	79.7/20.1	2168	--	0	65.4/34.6	656	89.3/10.5	1987
scaffold31809	up50kb	1886	G	1	A	--	0	--	0	--	0	--	0	--	0	100	933	--	0
scaffold31809	up50kb	1886	G	2	A/G	--	0	54.3/45.7	3360	--	0	52.7/47.3	3161	--	0	--	0	--	0
scaffold31809	up50kb	1886	G	2	G/A	62.0/37.9	1582	--	0	56.5/43.5	904	--	0	--	0	--	0	66.1/33.9	3279
scaffold31809	up50kb	1890	A	2	A/C	61.6/38.3	1691	--	0	57.1/42.8	980	--	0	--	0	--	0	64.1/35.8	3465
scaffold31809	up50kb	1890	A	1	C	--	0	--	0	--	0	--	0	--	0	98.9	1157	--	0
scaffold31809	up50kb	1890	A	2	C/A	--	0	56.0/44.0	3582	--	0	54.8/45.2	3351	--	0	--	0	--	0
scaffold31809	up50kb	1950	A	2	A/G	53.3/46.7	2282	--	0	--	0	--	0	--	0	--	0	60.5/39.5	10448
scaffold31809	up50kb	1950	A	1	G	--	0	--	0	--	0	--	0	--	0	99.9	3908	--	0
scaffold31809	up50kb	1950	A	2	G/A	--	0	56.5/43.5	9920	51.5/48.5	1497	58.3/41.7	10933	--	0	--	0	--	0
scaffold31809	up50kb	1964	G	1	A	--	0	--	0	--	0	--	0	--	0	100	3491	--	0
scaffold31809	up50kb	1964	G	2	A/G	--	0	54.7/45.3	9822	--	0	55.9/44.1	10277	--	0	--	0	--	0
scaffold31809	up50kb	1964	G	2	G/A	57.6/42.4	2085	--	0	52.2/47.8	1377	--	0	--	0	--	0	62.2/37.8	10238
scaffold31809	up50kb	1975	G	1	A	--	0	--	0	--	0	--	0	--	0	99.5	3167	--	0
scaffold31809	up50kb	1975	G	2	A/G	--	0	52.6/47.4	9895	--	0	53.2/46.8	9963	--	0	--	0	--	0
scaffold31809	up50kb	1975	G	2	G/A	56.9/43.1	2381	--	0	50.3/49.5	1548	--	0	--	0	--	0	64.4/35.6	10412
scaffold31809	up50kb	2019	C	2	C/G	--	0	--	0	--	0	--	0	--	0	--	0	62.6/37.4	8962
scaffold31809	up50kb	2019	C	1	G	--	0	--	0	--	0	--	0	--	0	99.8	3257	--	0
scaffold31809	up50kb	2019	C	2	G/C	53.4/46.6	1729	54.9/45.1	8659	56.5/43.4	1156	54.6/45.4	8942	--	0	--	0	--	0
scaffold31809	up50kb	2043	C	2	C/T	61.8/38.2	1331	--	0	61.4/38.6	816	--	0	--	0	--	0	65.4/34.6	8346
scaffold31809	up50kb	2043	C	1	T	--	0	--	0	--	0	--	0	--	0	98.9	3110	--	0
scaffold31809	up50kb	2043	C	2	T/C	--	0	51.7/48.3	8246	--	0	54.5/45.5	8477	--	0	--	0	--	0
scaffold34198	down100kb	2989	T	2	G/T	--	0	--	0	--	0	--	0	--	0	--	0	67.2/32.8	14222
scaffold34198	down100kb	2989	T	2	T/G	68.2/31.8	3294	69.8/30.2	15098	72.5/27.5	2145	70.7/29.3	16780	72.4/27.6	14122	--	0	--	0
scaffold34198	down100kb	3052	G	1	A	97.2	1106	99.4	4681	96.5	735	99	5241	--	0	99.8	3360	98.5	4772
scaffold34198	down100kb	3052	G	2	A/G	--	0	--	0	--	0	--	0	56.9/35.4	65	--	0	--	0
scaffold34198	down100kb	3073	A	2	A/T	58.2/41.8	3286	67.0/33.0	15920	59.3/40.7	2297	66.7/33.3	17975	--	0	--	0	65.8/34.2	15338
scaffold34198	down100kb	3073	A	2	T/A	--	0	--	0	--	0	--	0	--	0	72.0/28.0	5233	--	0
scaffold34198	down100kb	3090	T	1	A	--	0	--	0	--	0	--	0	--	0	99.5	3983	--	0
scaffold34198	down100kb	3090	T	2	A/T	51.9/48.0	2979	--	0	52.0/48.0	1871	50.1/49.9	12737	--	0	--	0	--	0
scaffold34198	down100kb	3090	T	2	T/A	--	0	51.5/48.5	11228	--	0	--	0	--	0	--	0	68.5/31.5	16313
scaffold34198	down100kb	3210	G	2	G/T	61.6/38.4	2266	55.1/44.9	4282	59.0/40.9	1711	67.2/32.8	5868	--	0	82.1/17.9	3071	--	0
scaffold34198	down100kb	3210	G	1	T	--	0	--	0	--	0	--	0	97	2598	--	0	--	0
scaffold34198	down100kb	3211	T	2	C/T	--	0	--	0	--	0	--	0	--	0	--	0	51.6/48.4	5271
scaffold34198	down100kb	3211	T	2	T/C	74.3/25.7	3132	75.0/25.0	6095	76.4/23.6	2262	67.8/32.2	9175	50.7/49.3	5152	--	0	--	0
scaffold34198	down100kb	3218	C	2	C/T	73.3/26.6	2258	72.9/26.9	7536	77.2/22.5	1603	65.2/34.5	10305	--	0	--	0	--	0
scaffold34198	down100kb	3218	C	2	T/C	--	0	--	0	--	0	--	0	53.9/45.9	5467	--	0	60.7/39.0	7646
scaffold34198	down100kb	3229	C	2	C/G	78.9/20.7	2623	80.0/20.0	8628	77.9/21.7	1881	85.2/14.8	10586	62.4/37.5	5234	85.5/14.5	3180	--	0
scaffold34198	down100kb	3229	C	2	G/C	--	0	--	0	--	0	--	0	--	0	--	0	--	0
scaffold34198	down100kb	3258	T	1	C	--	0	--	0	--	0	--	0	98.4	2373	--	0	--	0
scaffold34198	down100kb	3258	T	2	C/T	--	0	--	0	--	0	--	0	--	0	--	0	62.1/37.9	8876
scaffold34198	down100kb	3258	T	2	T/C	71.3/28.7	1074	64.4/35.6	5394	72.3/27.7	773	56.1/43.9	7259	--	0	--	0	--	0
scaffold34198	down100kb	3261	A	1	G	98	710	99.8	3161	99.1	546	99.4	3884	--	0	99.8	2339	99.7	3211
scaffold34198	down100kb	3273	C	2	C/T	87.2/12.8	1217	65.1/34.9	9399	85.8/14.2	882	68.5/31.5	10877	--	0	73.1/26.9	3015	--	0
scaffold34198	down100kb	3273	C	2	T/C	--	0	--	0	--	0	--	0	71.2/28.8	9480	--	0	--	0
scaffold35614	down1.5Mb	2146	G	2	A/G	--	0	--	0	--	0	--	0	--	0	79.8/20.2	1792	--	0
scaffold35614	down1.5Mb	2146	G	2	G/A	69.1/30.9	1012	57.0/43.0	6351	60.9/39.1	637	59.9/40.1	6039	--	0	--	0	61.1/38.9	5963
scaffold35614	down1.5Mb	2155	T	2	A/T	--	0	50.0/50.0	5631	--	0	--	0	--	0	85.8/14.2	1738	--	0
scaffold35614	down1.5Mb	2155	T	2	T/A	62.5/37.5	1051	--	0	54.9/45.1	665	51.6/48.4	5395	--	0	--	0	54.9/45.1	5400
scaffold35614	down1.5Mb	2161	T	2	G/T	--	0	--	0	--	0	--	0	--	0	84.3/15.7	1773	--	0
scaffold35614	down1.5Mb	2161	T	2	T/G	63.5/36.4	1137	50.7/49.3	5755	54.4/45.6	702	52.6/47.4	5485	--	0	--	0	54.6/45.4	5468
scaffold35614	down1.5Mb	2182	T	2	C/T	--	0	--	0	53.6/46.4	890	--	0	--	0	83.4/16.5	1589	--	0
scaffold35614	down1.5Mb	2182	T	2	T/C	54.0/46.0	1452	51.4/48.6	5430	--	0	52.7/47.3	4995	--	0	--	0	56.0/44.0	5224
scaffold35614	down1.5Mb	2202	A	2	A/T	53.5/46.5	1405	68.1/31.9	4831	72.9/27.1	735	67.8/32.2	4144	--	0	77.5/22.5	1307	--	0
scaffold35614	down1.5Mb	2202	A	2	T/A	--	0	--	0	--	0	--	0	72.2/27.8	3025	--	0	--	0
scaffold35614	down1.5Mb	2206	T	2	C/T	--	0	--	0	53.0/46.9	1021	--	0	--	0	82.7/17.1	1634	--	0
scaffold35614	down1.5Mb	2206	T	2	T/C	56.2/43.8	1657	52.9/47.0	5724	--	0	55.3/44.7	5315	--	0	--	0	56.7/43.3	5403
scaffold35614	down1.5Mb	2214	C	2	A/C	--	0	--	0	--	0	--	0	65.9/34.1	3667	--	0	--	0
scaffold35614	down1.5Mb	2214	C	2	C/A	60.8/39.2	1784	68.9/31.1	5526	76.2/23.8	1003	69.9/30.1	5025	--	0	78.2/21.8	1475	--	0
scaffold35614	down1.5Mb	2220	A	2	A/G	73.4/26.5	1715	59.3/40.6	5339	66.2/33.8	916	61.4/38.6	5090	--	0	--	0	63.6/36.4	5098
scaffold35614	down1.5Mb	2220	A	2	G/A	--	0	--	0	--	0	--	0	--	0	76.5/23.5	1402	--	0
scaffold35614	down1.5Mb	2221	C	2	C/T	--	0	--	0	--	0	--	0	--	0	--	0	65.6/34.4	4926
scaffold35614	down1.5Mb	2221	C	1	T	--	0	--	0	--	0	--	0	--	0	99.8	1298	--	0
scaffold35614	down1.5Mb	2221	C	2	T/C	63.2/36.6	1740	71.2/28.5	5116	55.6/44.3	962	66.4/33.5	4945	62.7/37.0	3802	--	0	--	0
scaffold35614	down1.5Mb	2224	C	2	C/T	79.8/20.2	1701	62.5/37.5	5314	75.4/24.5	894	65.0/35.0	5119	--	0	--	0	66.5/33.5	4994
scaffold35614	down1.5Mb	2224	C	2	T/C	--	0	--	0	--	0	--	0	--	0	73.9/26.1	1333	--	0
scaffold35614	down1.5Mb	2235	A	2	A/C	65.3/34.7	1672	68.3/31.7	5355	76.4/23.6	920	72.1/27.9	5376	--	0	80.7/19.3	1601	--	0
scaffold35614	down1.5Mb	2235	A	2	C/A	--	0	--	0	--	0	--	0	62.6/37.4	3804	--	0	--	0
scaffold35614	down1.5Mb	2251	G	2	A/G	--	0	--	0	--	0	--	0	--	0	78.9/21.1	1952	--	0
scaffold35614	down1.5Mb	2251	G	2	G/A	67.1/32.9	2247	58.5/41.5	6420	66.8/33.1	1240	58.0/42.0	6681	--	0	--	0	62.0/38.0	6034
scaffold35614	down1.5Mb	2260	G	2	G/T	64.2/35.8	2036	65.6/34.3	5434	74.6/25.3	1174	68.4/31.5	5796	--	0	73.0/27.0	1449	--	0
scaffold35614	down1.5Mb	2260	G	2	T/G	--	0	--	0	--	0	--	0	63.5/36.4	4379	--	0	--	0
scaffold35614	down1.5Mb	2261	A	2	A/G	58.9/41.1	2462	58.3/41.7	6331	55.5/44.5	1417	57.4/42.6	6667	--	0	--	0	61.3/38.7	6161
scaffold35614	down1.5Mb	2261	A	2	G/A	--	0	--	0	--	0	--	0	--	0	79.1/20.9	1974	--	0
scaffold35614	down1.5Mb	2284	C	2	C/T	72.1/27.9	1816	64.0/36.0	5055	70.8/29.2	987	60.9/39.1	6155	--	0	--	0	63.8/36.2	5297
scaffold35614	down1.5Mb	2284	C	2	T/C	--	0	--	0	--	0	--	0	--	0	74.1/25.9	1674	--	0
scaffold35614	down1.5Mb	2384	C	2	C/T	80.5/19.4	2879	79.0/20.9	4871	85.2/14.8	2004	80.3/19.5	4369	--	0	81.7/18.2	1289	--	0
scaffold35614	down1.5Mb	2384	C	2	T/C	--	0	--	0	--	0	--	0	55.7/43.9	3350	--	0	--	0
scaffold35614	down1.5Mb	2408	G	1	A	--	0	--	0	--	0	--	0	--	0	99.9	1319	--	0
scaffold35614	down1.5Mb	2408	G	2	A/G	60.2/38.8	2593	65.7/34.3	5232	60.1/38.9	1781	65.4/34.5	4491	59.6/40.3	4136	--	0	--	0
scaffold35614	down1.5Mb	2408	G	2	G/A	--	0	--	0	--	0	--	0	--	0	--	0	67.9/32.1	4745
scaffold35614	down1.5Mb	2437	A	2	A/G	55.3/44.7	1936	62.6/37.4	4653	64.1/35.9	1304	62.9/37.1	3754	--	0	69.7/30.3	1102	--	0
scaffold35614	down1.5Mb	2437	A	2	G/A	--	0	--	0	--	0	--	0	74.3/25.6	4259	--	0	--	0
scaffold35614	down1.5Mb	2454	T	2	C/T	--	0	--	0	--	0	--	0	64.5/35.4	5182	--	0	--	0
scaffold35614	down1.5Mb	2454	T	2	T/C	69.3/30.7	2699	70.7/29.3	5919	76.4/23.5	1872	71.4/28.6	5288	--	0	76.4/23.6	1560	--	0
scaffold35614	down1.5Mb	2462	A	2	A/C	--	0	--	0	--	0	--	0	--	0	--	0	66.5/33.5	4304
scaffold35614	down1.5Mb	2462	A	1	C	--	0	--	0	--	0	--	0	--	0	99.9	1544	--	0
scaffold35614	down1.5Mb	2462	A	2	C/A	71.4/28.6	2518	73.9/26.0	5164	69.3/30.7	1728	69.3/30.7	4898	66.8/33.2	5091	--	0	--	0
scaffold35614	down1.5Mb	2475	C	2	C/T	70.4/29.6	2733	68.9/31.1	4953	77.4/22.6	1966	71.3/28.7	4972	--	0	75.4/24.6	1535	--	0
scaffold35614	down1.5Mb	2475	C	2	T/C	--	0	--	0	--	0	--	0	64.0/36.0	5010	--	0	--	0
scaffold35614	down1.5Mb	2479	G	1	A	--	0	--	0	--	0	--	0	--	0	99.9	1486	--	0
scaffold35614	down1.5Mb	2479	G	2	A/G	62.8/37.2	2822	73.5/26.5	4748	62.5/37.4	2046	66.1/33.8	4757	62.7/37.3	4847	--	0	--	0
scaffold35614	down1.5Mb	2479	G	2	G/A	--	0	--	0	--	0	--	0	--	0	--	0	66.6/33.4	4113
scaffold35614	down1.5Mb	2483	A	2	A/G	64.0/36.0	2738	59.0/41.0	4789	57.6/42.3	1952	64.0/36.0	4628	--	0	--	0	66.4/33.6	4051
scaffold35614	down1.5Mb	2483	A	2	G/A	--	0	--	0	--	0	--	0	--	0	73.4/26.6	1417	--	0
scaffold35614	down1.5Mb	2508	C	2	C/T	66.4/33.5	3414	59.0/41.0	5260	59.5/40.5	2387	64.0/36.0	4383	--	0	--	0	67.2/32.8	4279
scaffold35614	down1.5Mb	2508	C	2	T/C	--	0	--	0	--	0	--	0	--	0	71.7/28.3	1327	--	0
scaffold35614	down1.5Mb	2545	A	2	A/G	--	0	--	0	--	0	--	0	--	0	--	0	74.7/25.3	4216
scaffold35614	down1.5Mb	2545	A	1	G	--	0	--	0	--	0	--	0	--	0	99.5	1050	--	0
scaffold35614	down1.5Mb	2545	A	2	G/A	64.8/35.2	2579	67.5/32.5	4530	61.3/38.7	1754	60.1/39.9	3867	56.5/43.5	3833	--	0	--	0
scaffold35614	down1.5Mb	2547	C	2	C/G	70.7/29.3	2408	70.5/29.5	4352	78.9/21.1	1653	72.0/27.9	3798	--	0	70.6/29.4	972	--	0
scaffold35614	down1.5Mb	2547	C	2	G/C	--	0	--	0	--	0	--	0	56.2/43.7	3805	--	0	--	0
scaffold35614	down1.5Mb	2572	G	1	A	--	0	--	0	--	0	--	0	--	0	100	764	--	0
scaffold35614	down1.5Mb	2572	G	2	A/G	--	0	55.0/45.0	3556	--	0	--	0	--	0	--	0	--	0
scaffold35614	down1.5Mb	2572	G	2	G/A	51.8/48.1	1741	--	0	55.9/44.1	1301	52.0/48.0	3271	55.6/44.4	3182	--	0	83.0/17.0	3986
scaffold35614	down1.5Mb	2670	A	2	A/T	75.6/24.4	2126	74.0/26.0	3618	73.3/26.5	1421	78.0/22.0	3820	--	0	--	0	82.8/17.2	3992
scaffold35614	down1.5Mb	2670	A	2	T/A	--	0	--	0	--	0	--	0	--	0	66.7/33.2	771	--	0
scaffold35614	down1.5Mb	2673	G	2	A/G	--	0	--	0	--	0	--	0	--	0	64.0/36.0	844	--	0
scaffold35614	down1.5Mb	2673	G	2	G/A	77.7/22.2	2570	75.3/24.7	3958	75.1/24.9	1695	78.8/21.2	4208	--	0	--	0	83.5/16.5	4302
scaffold35614	down1.5Mb	2689	C	2	C/G	73.3/26.6	2947	70.7/29.2	4545	70.1/29.8	1989	74.8/25.0	4758	--	0	--	0	77.8/22.1	4430
scaffold35614	down1.5Mb	2689	C	2	G/C	--	0	--	0	--	0	--	0	--	0	68.3/31.4	1244	--	0
scaffold35614	down1.5Mb	2705	A	2	A/C	--	0	--	0	--	0	--	0	--	0	--	0	70.5/29.5	3730
scaffold35614	down1.5Mb	2705	A	1	C	--	0	--	0	--	0	--	0	--	0	99.9	1445	--	0
scaffold35614	down1.5Mb	2705	A	2	C/A	80.6/19.4	2122	72.8/27.2	4643	74.0/25.9	1361	68.5/31.5	4676	65.6/34.3	5004	--	0	--	0
scaffold35614	down1.5Mb	2718	G	2	A/G	--	0	--	0	--	0	--	0	--	0	63.7/36.3	1221	--	0
scaffold35614	down1.5Mb	2718	G	2	G/A	87.7/12.3	2277	71.8/28.2	4921	87.0/12.9	1453	75.5/24.5	4890	--	0	--	0	78.1/21.9	4321
scaffold35614	down1.5Mb	2734	C	1	A	--	0	--	0	--	0	--	0	--	0	99.1	1638	--	0
scaffold35614	down1.5Mb	2734	C	2	A/C	66.4/33.2	1974	71.2/28.4	5626	59.3/40.1	1419	65.6/33.8	5279	65.3/34.5	5442	--	0	--	0
scaffold35614	down1.5Mb	2734	C	2	C/A	--	0	--	0	--	0	--	0	--	0	--	0	71.3/28.5	4827
scaffold35614	down1.5Mb	2735	A	2	A/G	--	0	--	0	--	0	--	0	--	0	--	0	72.5/27.4	4913
scaffold35614	down1.5Mb	2735	A	1	G	--	0	--	0	--	0	--	0	--	0	98.9	1630	--	0
scaffold35614	down1.5Mb	2735	A	2	G/A	62.7/37.0	2485	70.2/29.7	5683	56.3/43.4	1708	64.6/35.3	5391	64.5/35.2	5521	--	0	--	0
scaffold35614	down1.5Mb	2743	G	2	A/G	--	0	--	0	--	0	--	0	64.8/35.2	5843	--	0	--	0
scaffold35614	down1.5Mb	2743	G	2	G/A	67.1/32.9	2792	67.0/33.0	6282	76.5/23.5	2020	66.6/33.4	5885	--	0	73.7/26.3	1833	--	0
scaffold35614	down1.5Mb	2744	T	2	C/T	--	0	--	0	--	0	--	0	--	0	73.7/26.3	1813	--	0
scaffold35614	down1.5Mb	2744	T	2	T/C	62.6/37.4	2829	61.2/38.8	6284	57.8/42.2	2015	66.9/33.1	5837	--	0	--	0	68.9/31.1	5341
scaffold35614	down1.5Mb	2766	G	2	C/G	--	0	--	0	--	0	--	0	65.9/34.0	6150	--	0	--	0
scaffold35614	down1.5Mb	2766	G	2	G/C	70.2/28.3	3469	67.2/32.7	6870	78.8/20.2	2397	66.5/33.5	6578	--	0	72.6/27.4	2082	--	0
scaffold35614	down1.5Mb	2790	C	1	A	--	0	--	0	--	0	--	0	--	0	100	2072	--	0
scaffold35614	down1.5Mb	2790	C	2	A/C	67.1/32.9	2296	73.3/26.7	6708	62.7/37.3	1591	69.4/30.6	6374	65.8/34.2	6111	--	0	--	0
scaffold35614	down1.5Mb	2790	C	2	C/A	--	0	--	0	--	0	--	0	--	0	--	0	67.4/32.5	5597
scaffold35614	down1.5Mb	2808	G	2	G/T	53.0/46.9	1888	59.9/40.0	6023	--	0	65.1/34.9	5683	--	0	--	0	66.6/33.4	4960
scaffold35614	down1.5Mb	2808	G	2	T/G	--	0	--	0	55.1/44.7	1315	--	0	--	0	74.2/25.7	1919	--	0
scaffold35614	down1.5Mb	2832	A	2	A/G	64.5/35.5	2829	63.3/36.7	6309	56.9/43.1	1972	70.2/29.8	6006	--	0	--	0	72.0/28.0	5270
scaffold35614	down1.5Mb	2832	A	2	G/A	--	0	--	0	--	0	--	0	--	0	68.8/31.2	1944	--	0
scaffold35614	down1.5Mb	2874	A	2	A/G	72.4/27.6	2602	68.2/31.8	5818	81.0/19.0	2003	66.6/33.4	4933	--	0	70.0/30.0	1656	--	0
scaffold35614	down1.5Mb	2874	A	2	G/A	--	0	--	0	--	0	--	0	65.0/35.0	4190	--	0	--	0
scaffold35614	down1.5Mb	2889	C	2	C/T	85.9/14.1	959	59.1/40.9	2920	88.1/11.8	697	65.3/34.6	2497	85.1/14.9	1668	--	0	83.2/16.8	3815
scaffold35614	down1.5Mb	2889	C	1	T	--	0	--	0	--	0	--	0	--	0	97.7	685	--	0
scaffold35614	down1.5Mb	2889	C	2	T/C	--	0	--	0	--	0	--	0	--	0	--	0	--	0
scaffold35614	down1.5Mb	2901	C	2	C/T	67.5/32.4	1698	62.9/37.0	4239	58.2/41.8	1329	73.6/26.4	3641	--	0	--	0	76.9/23.0	3627
scaffold35614	down1.5Mb	2901	C	2	T/C	--	0	--	0	--	0	--	0	--	0	64.3/35.7	1234	--	0
scaffold35614	down1.5Mb	2902	C	2	C/G	75.0/24.9	1279	65.3/33.9	3910	80.0/19.9	824	63.5/35.8	3364	--	0	64.9/34.2	1173	--	0
scaffold35614	down1.5Mb	2902	C	2	G/C	--	0	--	0	--	0	--	0	64.2/35.1	3167	--	0	--	0
scaffold35614	down1.5Mb	2917	C	2	C/T	68.2/31.8	2886	67.4/32.6	3910	79.4/20.6	1870	61.7/38.3	3817	--	0	62.6/37.4	1400	--	0
scaffold35614	down1.5Mb	2917	C	2	T/C	--	0	--	0	--	0	--	0	68.4/31.6	4001	--	0	--	0
scaffold35614	down1.5Mb	2920	G	1	C	--	0	--	0	--	0	--	0	--	0	99.9	1452	--	0
scaffold35614	down1.5Mb	2920	G	2	C/G	65.4/34.5	2914	70.5/29.5	3933	61.6/38.3	1874	57.8/42.2	4172	63.3/36.7	4341	--	0	--	0
scaffold35614	down1.5Mb	2920	G	2	G/C	--	0	--	0	--	0	--	0	--	0	--	0	77.4/22.6	3241
scaffold35614	down1.5Mb	2924	G	2	A/G	--	0	--	0	--	0	--	0	--	0	66.9/33.1	1807	--	0
scaffold35614	down1.5Mb	2924	G	2	G/A	60.6/39.4	2961	61.2/38.8	3981	52.1/47.9	1869	75.3/24.7	4819	--	0	--	0	75.8/24.2	3229
scaffold35614	down1.5Mb	2942	T	1	C	--	0	--	0	--	0	--	0	--	0	96.8	1580	--	0
scaffold35614	down1.5Mb	2942	T	2	C/T	55.5/44.5	2395	51.1/48.9	3261	56.7/43.3	1700	--	0	--	0	--	0	--	0
scaffold35614	down1.5Mb	2942	T	2	T/C	--	0	--	0	--	0	60.2/39.8	4418	--	0	--	0	77.1/22.9	4034
scaffold35614	down1.5Mb	2994	T	2	G/T	51.1/48.9	2118	--	0	--	0	--	0	70.0/30.0	7452	--	0	--	0
scaffold35614	down1.5Mb	2994	T	2	T/G	--	0	61.0/39.0	7949	59.3/40.7	1237	58.5/41.4	6458	--	0	61.4/38.6	1950	--	0
scaffold35614	down1.5Mb	3015	A	2	A/T	--	0	--	0	--	0	--	0	--	0	--	0	72.0/27.9	4900
scaffold35614	down1.5Mb	3015	A	1	T	--	0	--	0	--	0	--	0	--	0	99.8	2426	--	0
scaffold35614	down1.5Mb	3015	A	2	T/A	74.7/25.2	2379	73.3/26.5	8802	75.1/24.8	1619	67.6/32.2	7028	67.8/32.2	7614	--	0	--	0
scaffold35614	down1.5Mb	3018	T	2	C/T	--	0	--	0	--	0	--	0	--	0	67.6/32.3	2452	--	0
scaffold35614	down1.5Mb	3018	T	2	T/C	59.9/40.0	2681	66.8/33.1	9403	53.4/46.6	1786	72.9/27.1	7680	--	0	--	0	74.6/25.3	5419
scaffold39058	down1Mb	305	A	2	A/T	82.7/17.3	707	81.8/18.2	5215	80.0/20.0	516	77.8/22.2	5638	--	0	52.9/47.1	1515	78.7/21.3	4063
scaffold39058	down1Mb	350	T	2	A/T	--	0	--	0	--	0	--	0	60.6/39.4	8064	--	0	--	0
scaffold39058	down1Mb	350	T	2	T/A	70.7/29.3	1840	69.3/30.7	8648	72.5/27.5	1417	70.4/29.6	9142	--	0	65.5/34.5	2467	--	0
scaffold39058	down1Mb	353	G	2	A/G	--	0	--	0	--	0	--	0	63.8/36.2	8751	--	0	--	0
scaffold39058	down1Mb	353	G	2	G/A	69.0/31.0	1933	64.5/35.4	9262	70.8/29.2	1518	66.7/33.3	9647	--	0	60.9/39.0	2648	--	0
scaffold39058	down1Mb	380	C	2	C/T	72.9/26.7	2256	68.8/31.2	8998	76.2/23.6	1666	71.4/28.6	9022	--	0	62.8/37.2	2384	--	0
scaffold39058	down1Mb	380	C	2	T/C	--	0	--	0	--	0	--	0	57.3/42.7	7766	--	0	--	0
scaffold39058	down1Mb	386	C	2	C/G	--	0	--	0	--	0	--	0	--	0	--	0	75.0/25.0	8340
scaffold39058	down1Mb	386	C	1	G	--	0	--	0	--	0	--	0	--	0	100	2462	--	0
scaffold39058	down1Mb	386	C	2	G/C	52.1/47.9	2493	63.7/36.3	8907	50.6/49.3	1832	61.8/38.2	9002	62.6/37.4	8545	--	0	--	0
scaffold39058	down1Mb	388	C	2	C/T	67.9/30.7	2672	63.4/36.6	9389	70.1/28.8	1959	64.5/35.5	9540	--	0	57.0/43.0	2574	--	0
scaffold39058	down1Mb	388	C	2	T/C	--	0	--	0	--	0	--	0	63.5/36.5	9131	--	0	--	0
scaffold39058	down1Mb	402	G	2	G/T	81.3/18.6	2083	64.4/35.5	9119	82.1/17.6	1655	64.8/35.2	9615	--	0	62.8/37.2	2786	--	0
scaffold39058	down1Mb	402	G	2	T/G	--	0	--	0	--	0	--	0	65.7/34.2	8633	--	0	--	0
scaffold39058	down1Mb	406	A	2	A/G	60.9/39.1	1620	62.8/37.2	7114	60.4/39.6	1259	63.4/36.6	7473	--	0	--	0	63.7/36.3	6454
scaffold39058	down1Mb	406	A	2	G/A	--	0	--	0	--	0	--	0	--	0	70.1/29.8	2233	--	0
scaffold39058	down1Mb	411	C	2	C/T	70.5/29.5	2750	71.7/28.3	9450	68.0/32.0	2085	71.4/28.6	9641	--	0	--	0	70.8/29.2	8294
scaffold39058	down1Mb	411	C	2	T/C	--	0	--	0	--	0	--	0	--	0	59.3/40.7	2661	--	0
scaffold39058	down1Mb	420	C	1	A	--	0	--	0	--	0	--	0	--	0	100	2630	--	0
scaffold39058	down1Mb	420	C	2	A/C	--	0	68.7/31.3	9322	--	0	65.9/34.1	9407	66.5/33.5	8624	--	0	--	0
scaffold39058	down1Mb	420	C	2	C/A	56.8/43.2	2245	--	0	57.6/42.4	1730	--	0	--	0	--	0	71.3/28.7	8181
scaffold39058	down1Mb	458	C	1	A	--	0	--	0	--	0	--	0	--	0	99.6	2227	--	0
scaffold39058	down1Mb	458	C	2	A/C	--	0	64.9/35.1	7067	--	0	61.0/39.0	8384	62.6/37.4	7823	--	0	--	0
scaffold39058	down1Mb	458	C	2	C/A	83.6/16.4	2564	--	0	83.4/16.6	2010	--	0	--	0	--	0	74.7/25.2	7190
scaffold39058	down1Mb	466	C	2	A/C	--	0	--	0	--	0	--	0	--	0	--	0	69.9/30.1	7915
scaffold39058	down1Mb	466	C	2	C/A	65.9/34.0	3943	71.1/28.9	8484	65.7/34.3	2976	67.6/32.4	10571	69.0/30.9	10242	--	0	--	0
scaffold39058	down1Mb	484	G	2	A/G	--	0	--	0	--	0	--	0	--	0	57.9/42.1	2152	--	0
scaffold39058	down1Mb	484	G	2	G/A	75.1/24.8	4561	74.9/25.0	5842	74.1/25.9	3345	73.3/26.7	7461	--	0	--	0	74.4/25.6	5616
scaffold39058	down1Mb	493	A	2	A/C	64.9/35.1	4572	62.7/37.3	5755	66.9/33.1	3406	64.3/35.7	7501	--	0	62.1/37.9	2177	--	0
scaffold39058	down1Mb	493	A	2	C/A	--	0	--	0	--	0	--	0	66.4/33.6	7964	--	0	--	0
scaffold39058	down1Mb	510	C	2	C/G	64.0/35.9	4299	60.9/39.1	4850	65.8/34.1	3186	64.2/35.8	6898	--	0	62.1/37.9	1927	--	0
scaffold39058	down1Mb	510	C	2	G/C	--	0	--	0	--	0	--	0	66.2/33.8	7471	--	0	--	0
scaffold39058	down1Mb	518	T	2	C/T	--	0	--	0	--	0	--	0	64.8/35.2	6841	--	0	--	0
scaffold39058	down1Mb	518	T	2	T/C	58.4/41.6	3737	60.1/39.8	4978	62.1/37.9	2776	63.1/36.9	6151	--	0	57.0/43.0	1663	--	0
scaffold39058	down1Mb	519	T	2	C/T	--	0	--	0	--	0	--	0	--	0	59.1/40.9	1809	--	0
scaffold39058	down1Mb	519	T	2	T/C	66.4/33.6	3340	74.1/25.9	4641	66.1/33.9	2421	72.0/28.0	5466	--	0	--	0	68.7/31.3	3802
scaffold39058	down1Mb	545	T	2	C/T	--	0	--	0	--	0	--	0	65.2/34.7	6297	--	0	--	0
scaffold39058	down1Mb	545	T	2	T/C	65.1/34.9	3859	59.9/40.1	6166	68.4/31.5	2856	61.6/38.4	5696	--	0	55.4/44.6	1395	--	0
scaffold39058	down1Mb	578	G	1	A	--	0	--	0	--	0	--	0	--	0	99.6	1663	--	0
scaffold39058	down1Mb	578	G	2	A/G	56.8/42.7	3123	65.3/34.6	7023	54.6/45.0	2332	62.3/37.6	6464	66.4/33.5	6519	--	0	--	0
scaffold39058	down1Mb	578	G	2	G/A	--	0	--	0	--	0	--	0	--	0	--	0	76.3/23.7	6248
scaffold39058	down1Mb	586	T	2	C/T	--	0	--	0	--	0	--	0	--	0	55.3/44.7	1577	--	0
scaffold39058	down1Mb	586	T	2	T/C	71.0/28.9	2490	76.4/23.6	6606	68.2/31.8	1790	73.9/26.1	6160	--	0	--	0	74.9/25.1	5978
scaffold39058	down1Mb	588	C	2	C/T	77.8/22.2	3020	78.0/22.0	7232	75.7/24.3	2155	76.0/24.0	6791	--	0	--	0	76.7/23.3	6453
scaffold39058	down1Mb	588	C	2	T/C	--	0	--	0	--	0	--	0	--	0	52.0/48.0	1687	--	0
scaffold39058	down1Mb	614	G	2	G/T	75.3/24.6	3686	75.2/24.6	7563	72.5/27.4	2530	74.0/25.7	7439	--	0	--	0	74.0/25.8	7005
scaffold39058	down1Mb	614	G	2	T/G	--	0	--	0	--	0	--	0	--	0	56.9/42.9	1956	--	0
scaffold39058	down1Mb	619	A	2	A/G	69.2/30.8	3624	62.9/37.1	7395	73.8/26.2	2525	66.5/33.5	7407	--	0	59.7/40.3	2024	--	0
scaffold39058	down1Mb	619	A	2	G/A	--	0	--	0	--	0	--	0	65.3/34.7	6978	--	0	--	0
scaffold39058	down1Mb	647	G	2	G/T	80.3/19.7	2961	73.2/26.7	6573	78.4/21.6	1946	71.0/28.9	6766	72.5/27.5	6468	--	0	--	0
scaffold39058	down1Mb	647	G	2	T/G	--	0	--	0	--	0	--	0	--	0	--	0	67.0/33.0	5799
scaffold39058	down1Mb	682	A	2	A/G	51.7/48.2	2791	--	0	52.8/47.0	1754	--	0	--	0	--	0	75.8/24.2	6067
scaffold39058	down1Mb	682	A	1	G	--	0	--	0	--	0	--	0	--	0	99.3	1507	--	0
scaffold39058	down1Mb	682	A	2	G/A	--	0	62.2/37.7	5829	--	0	59.4/40.5	6065	64.4/35.5	5804	--	0	--	0
scaffold39058	down1Mb	690	A	2	A/G	73.7/26.3	2464	72.5/27.5	6120	71.7/28.3	1586	73.0/27.0	6349	--	0	--	0	73.1/26.9	5991
scaffold39058	down1Mb	690	A	2	G/A	--	0	--	0	--	0	--	0	--	0	56.0/44.0	1672	--	0
scaffold39058	down1Mb	696	A	2	A/C	53.6/46.2	1852	--	0	55.0/44.8	1176	--	0	64.0/35.4	2496	--	0	73.0/26.5	5153
scaffold39058	down1Mb	696	A	1	C	--	0	--	0	--	0	--	0	--	0	97.1	995	--	0
scaffold39058	down1Mb	696	A	2	C/A	--	0	53.8/44.6	3737	--	0	49.6/49.1	3883	--	0	--	0	--	0
scaffold39058	down1Mb	706	T	2	C/T	--	0	--	0	--	0	--	0	--	0	52.3/47.7	1406	--	0
scaffold39058	down1Mb	706	T	2	T/C	82.2/17.7	3595	77.9/22.0	5810	81.9/18.1	2232	78.0/21.9	6191	--	0	--	0	78.1/21.9	5672
scaffold39058	down1Mb	746	A	2	A/G	75.9/24.1	3337	74.3/25.7	5263	74.6/25.3	2130	71.8/28.2	5731	--	0	--	0	74.1/25.9	5114
scaffold39058	down1Mb	746	A	2	G/A	--	0	--	0	--	0	--	0	--	0	57.5/42.3	1493	--	0
scaffold39058	down1Mb	749	A	2	A/T	56.1/43.9	2766	--	0	60.1/39.9	1774	--	0	--	0	--	0	79.1/20.9	5495
scaffold39058	down1Mb	749	A	1	T	--	0	--	0	--	0	--	0	--	0	99.9	1356	--	0
scaffold39058	down1Mb	749	A	2	T/A	--	0	59.3/40.7	5113	--	0	57.4/42.6	5471	63.3/36.7	5585	--	0	--	0
scaffold39058	down1Mb	757	T	2	C/T	--	0	--	0	--	0	--	0	--	0	54.7/45.3	1630	--	0
scaffold39058	down1Mb	757	T	2	T/C	78.1/21.9	4047	76.6/23.4	6055	77.8/22.2	2550	75.1/24.9	6630	--	0	--	0	76.9/23.1	6042
scaffold39058	down1Mb	762	A	2	A/G	--	0	--	0	--	0	--	0	--	0	--	0	76.5/23.5	5798
scaffold39058	down1Mb	762	A	1	G	--	0	--	0	--	0	--	0	--	0	99.9	1605	--	0
scaffold39058	down1Mb	762	A	2	G/A	59.2/40.8	3593	62.2/37.7	5755	56.7/43.3	2268	60.7/39.2	6329	65.7/34.1	6536	--	0	--	0
scaffold39058	down1Mb	763	A	2	A/T	--	0	--	0	--	0	--	0	--	0	--	0	71.8/28.2	4919
scaffold39058	down1Mb	763	A	1	T	--	0	--	0	--	0	--	0	--	0	99.9	1626	--	0
scaffold39058	down1Mb	763	A	2	T/A	70.0/30.0	3127	67.6/32.4	5403	66.2/33.7	2012	66.2/33.8	5906	69.6/30.4	6226	--	0	--	0
scaffold39058	down1Mb	790	G	2	G/T	90.9/9.0	2637	76.3/23.5	5436	90.0/9.9	1732	75.1/24.4	5753	--	0	--	0	74.6/25.0	5226
scaffold39058	down1Mb	790	G	2	T/G	--	0	--	0	--	0	--	0	--	0	54.8/44.6	1399	--	0
scaffold39058	down1Mb	799	G	2	A/G	--	0	--	0	--	0	--	0	--	0	64.3/35.4	1468	--	0
scaffold39058	down1Mb	799	G	2	G/A	67.7/32.3	3284	68.7/31.2	5046	69.4/30.6	2036	67.3/32.6	5336	--	0	--	0	67.3/32.6	4877
scaffold39058	down1Mb	816	T	2	C/T	--	0	--	0	--	0	--	0	--	0	56.8/43.2	1661	--	0
scaffold39058	down1Mb	816	T	2	T/C	77.4/22.6	4316	75.6/24.3	6413	77.3/22.6	2695	73.2/26.8	6951	--	0	--	0	73.7/26.3	6027
scaffold39058	down1Mb	828	T	1	C	--	0	--	0	--	0	--	0	--	0	99.7	1771	--	0
scaffold39058	down1Mb	828	T	2	C/T	58.6/38.4	3658	67.3/32.6	6306	56.9/40.0	2338	66.7/33.2	6810	69.5/30.4	6455	--	0	--	0
scaffold39058	down1Mb	828	T	2	T/C	--	0	--	0	--	0	--	0	--	0	--	0	71.1/28.9	6108
scaffold39058	down1Mb	847	C	2	C/G	73.5/26.5	4287	72.4/27.6	6519	72.3/27.7	2592	70.1/29.9	6754	--	0	--	0	70.1/29.9	6302
scaffold39058	down1Mb	847	C	2	G/C	--	0	--	0	--	0	--	0	--	0	62.1/37.9	1671	--	0
scaffold39058	down1Mb	994	T	2	C/T	--	0	--	0	--	0	--	0	65.5/34.3	5961	--	0	--	0
scaffold39058	down1Mb	994	T	2	T/C	65.8/34.0	3923	62.5/37.3	4923	67.8/32.1	2457	64.8/35.1	6603	--	0	57.3/42.6	1613	--	0
scaffold39058	down1Mb	1006	G	1	A	--	0	--	0	--	0	--	0	--	0	100	1320	--	0
scaffold39058	down1Mb	1006	G	2	A/G	--	0	65.8/34.2	5448	--	0	63.2/36.8	5635	65.9/34.1	5280	--	0	--	0
scaffold39058	down1Mb	1006	G	2	G/A	59.8/40.2	2148	--	0	61.6/38.2	1407	--	0	--	0	--	0	69.1/30.9	6267
scaffold39058	down1Mb	1025	C	2	C/T	71.3/28.7	3769	66.0/34.0	6130	72.5/27.5	2338	65.5/34.5	5964	--	0	56.9/43.0	1395	--	0
scaffold39058	down1Mb	1025	C	2	T/C	--	0	--	0	--	0	--	0	64.7/35.3	5226	--	0	--	0
scaffold39058	down1Mb	1027	G	2	C/G	--	0	--	0	--	0	--	0	68.4/31.6	5333	--	0	--	0
scaffold39058	down1Mb	1027	G	2	G/C	66.1/33.9	3626	62.6/37.3	5969	67.5/32.5	2232	61.4/38.6	5753	--	0	52.7/47.3	1369	--	0
scaffold39058	down1Mb	1044	C	2	C/T	72.8/27.2	3303	70.3/29.7	5753	72.5/27.5	2109	73.5/26.5	5712	--	0	--	0	71.2/28.8	6007
scaffold39058	down1Mb	1044	C	2	T/C	--	0	--	0	--	0	--	0	--	0	55.0/45.0	1372	--	0
scaffold39058	down1Mb	1081	A	2	A/C	72.0/27.7	1702	70.9/29.1	5152	69.8/30.1	1044	73.4/26.5	5065	--	0	--	0	73.4/26.5	5330
scaffold39058	down1Mb	1081	A	2	C/A	--	0	--	0	--	0	--	0	--	0	54.2/45.7	1263	--	0
scaffold39058	down1Mb	1107	C	2	C/T	71.1/28.9	2180	65.0/35.0	8619	70.0/30.0	1372	66.5/33.5	10109	--	0	--	0	66.7/33.3	9555
scaffold39058	down1Mb	1107	C	2	T/C	--	0	--	0	--	0	--	0	--	0	68.1/31.9	2287	--	0
scaffold39058	down1Mb	1108	A	2	A/G	67.5/32.4	2151	64.6/35.3	8627	66.5/33.5	1369	66.6/33.3	10073	--	0	--	0	66.6/33.4	9551
scaffold39058	down1Mb	1108	A	2	G/A	--	0	--	0	--	0	--	0	--	0	68.0/32.0	2288	--	0
scaffold39058	down1Mb	1111	G	2	A/G	--	0	--	0	--	0	--	0	73.3/26.7	7363	--	0	--	0
scaffold39058	down1Mb	1111	G	2	G/A	65.6/34.4	2153	58.8/41.2	7603	74.3/25.7	1367	58.2/41.8	8413	--	0	60.8/39.2	1803	--	0
scaffold39058	down1Mb	1118	T	2	C/T	--	0	--	0	--	0	--	0	68.2/31.8	8076	--	0	--	0
scaffold39058	down1Mb	1118	T	2	T/C	68.0/32.0	1893	64.2/35.8	8614	76.8/23.2	1237	65.5/34.5	10110	--	0	69.7/30.3	2320	--	0
scaffold39058	down1Mb	1119	A	2	A/G	66.3/33.6	1808	63.0/36.9	8564	65.8/34.1	1146	65.2/34.7	9978	--	0	--	0	66.0/34.0	9780
scaffold39058	down1Mb	1119	A	2	G/A	--	0	--	0	--	0	--	0	--	0	69.9/30.0	2295	--	0
scaffold39058	down1Mb	1120	C	2	C/G	54.6/45.3	1338	59.5/40.4	7767	65.6/34.4	829	61.6/38.4	9163	--	0	65.4/34.6	2043	--	0
scaffold39058	down1Mb	1120	C	2	G/C	--	0	--	0	--	0	--	0	70.4/29.5	7708	--	0	--	0
scaffold39058	down1Mb	1130	T	2	C/T	--	0	--	0	--	0	--	0	70.7/29.3	6714	--	0	--	0
scaffold39058	down1Mb	1130	T	2	T/C	61.4/37.8	804	62.9/37.1	6913	72.3/26.9	517	64.1/35.9	8462	--	0	68.7/31.3	1945	--	0
scaffold39058	down1Mb	1136	C	2	C/T	--	0	--	0	--	0	--	0	--	0	--	0	65.8/34.2	9780
scaffold39058	down1Mb	1136	C	1	T	--	0	--	0	--	0	--	0	--	0	100	2482	--	0
scaffold39058	down1Mb	1136	C	2	T/C	65.6/34.4	1339	74.9/25.1	9119	55.1/44.9	874	70.5/29.4	10464	69.2/30.8	7912	--	0	--	0
scaffold39058	down1Mb	1148	A	2	A/G	--	0	--	0	--	0	--	0	--	0	--	0	65.0/34.9	8817
scaffold39058	down1Mb	1148	A	1	G	--	0	--	0	--	0	--	0	--	0	99.2	2288	--	0
scaffold39058	down1Mb	1148	A	2	G/A	73.8/25.6	610	75.5/24.3	8409	67.0/33.0	397	71.0/28.7	9510	70.0/30.0	7017	--	0	--	0
scaffold55717	upADJ	721	T	1	C	--	0	--	0	--	0	--	0	--	0	100	981	--	0
scaffold55717	upADJ	721	T	2	C/T	--	0	57.7/42.3	3594	50.6/49.4	158	--	0	68.2/31.8	2819	--	0	--	0
scaffold55717	upADJ	721	T	2	T/C	57.3/42.7	274	--	0	--	0	50.1/49.9	3336	--	0	--	0	--	0
scaffold55717	upADJ	766	C	2	C/T	52.3/47.7	641	--	0	51.8/48.2	371	--	0	--	0	--	0	--	0
scaffold55717	upADJ	766	C	1	T	--	0	--	0	--	0	--	0	--	0	96.9	1197	--	0
scaffold55717	upADJ	766	C	2	T/C	--	0	61.5/38.5	4103	--	0	53.0/47.0	3580	73.5/26.4	3172	--	0	--	0
scaffold55717	upADJ	827	C	2	C/G	62.3/37.7	2706	--	0	57.4/42.5	1608	51.2/48.8	4640	--	0	--	0	--	0
scaffold55717	upADJ	827	C	1	G	--	0	--	0	--	0	--	0	--	0	--	0	--	0
scaffold55717	upADJ	827	C	2	G/C	--	0	56.9/43.1	5291	--	0	--	0	70.7/29.3	4092	94.8/5.2	1376	--	0
scaffold55717	upADJ	850	A	2	A/G	58.8/41.2	3445	--	0	55.1/44.9	1990	52.7/47.3	5120	--	0	--	0	--	0
scaffold55717	upADJ	850	A	1	G	--	0	--	0	--	0	--	0	--	0	--	0	--	0
scaffold55717	upADJ	850	A	2	G/A	--	0	53.6/46.4	5587	--	0	--	0	68.6/31.4	4307	94.8/5.2	1344	--	0
scaffold55717	upADJ	881	C	2	C/T	64.3/35.6	4113	--	0	60.6/39.3	2349	58.4/41.5	4653	--	0	--	0	--	0
scaffold55717	upADJ	881	C	1	T	--	0	--	0	--	0	--	0	--	0	99.7	1200	--	0
scaffold55717	upADJ	881	C	2	T/C	--	0	50.4/49.4	3520	--	0	--	0	62.8/37.1	3830	--	0	--	0
scaffold55717	upADJ	882	A	2	A/G	63.5/36.4	4188	--	0	60.4/39.6	2404	57.5/42.4	4680	--	0	--	0	--	0
scaffold55717	upADJ	882	A	1	G	--	0	--	0	--	0	--	0	--	0	--	0	--	0
scaffold55717	upADJ	882	A	2	G/A	--	0	50.7/49.2	3497	--	0	--	0	64.4/35.5	3906	94.7/5.3	1266	--	0
scaffold55717	upADJ	891	G	1	A	--	0	--	0	--	0	--	0	--	0	99.9	1228	--	0
scaffold55717	upADJ	891	G	2	A/G	--	0	54.0/46.0	3685	--	0	--	0	67.0/33.0	3380	--	0	--	0
scaffold55717	upADJ	891	G	2	G/A	73.0/26.9	2758	--	0	69.2/30.8	1550	52.0/48.0	4013	--	0	--	0	--	0
scaffold55717	upADJ	897	A	2	A/G	67.4/32.6	3407	--	0	63.1/36.9	1864	57.0/43.0	3342	--	0	--	0	--	0
scaffold55717	upADJ	897	A	1	G	--	0	--	0	--	0	--	0	--	0	--	0	--	0
scaffold55717	upADJ	897	A	2	G/A	--	0	51.7/48.3	3549	--	0	--	0	64.1/35.8	2737	93.6/6.4	981	--	0
scaffold55717	upADJ	925	A	2	A/C	85.1/13.5	1326	55.0/44.4	3613	83.6/15.6	743	61.0/38.3	2964	--	0	--	0	--	0
scaffold55717	upADJ	925	A	1	C	--	0	--	0	--	0	--	0	--	0	98.2	569	--	0
scaffold55717	upADJ	925	A	2	C/A	--	0	--	0	--	0	--	0	56.2/42.3	2253	--	0	--	0
scaffold55717	upADJ	970	C	2	C/T	57.5/42.4	3627	--	0	51.5/48.5	2175	--	0	--	0	--	0	--	0
scaffold55717	upADJ	970	C	1	T	--	0	--	0	--	0	--	0	--	0	100	1365	--	0
scaffold55717	upADJ	970	C	2	T/C	--	0	55.0/44.9	6158	--	0	51.0/49.0	5084	67.7/32.3	4027	--	0	--	0
scaffold55717	upADJ	979	G	2	G/T	59.9/40.1	3502	--	0	54.4/45.6	2012	51.4/48.6	4950	--	0	--	0	--	0
scaffold55717	upADJ	979	G	1	T	--	0	--	0	--	0	--	0	--	0	100	1309	--	0
scaffold55717	upADJ	979	G	2	T/G	--	0	53.8/46.1	6058	--	0	--	0	65.6/34.4	3873	--	0	--	0
scaffold55717	upADJ	1050	A	2	A/G	58.3/41.7	2567	--	0	54.9/45.1	1599	53.9/46.1	9074	--	0	--	0	--	0
scaffold55717	upADJ	1050	A	1	G	--	0	--	0	--	0	--	0	--	0	--	0	--	0
scaffold55717	upADJ	1050	A	2	G/A	--	0	53.4/46.6	4492	--	0	--	0	65.9/34.1	7214	93.3/6.7	2882	--	0
scaffold55717	upADJ	1122	C	2	C/G	56.6/43.4	1854	--	0	56.7/43.3	1222	50.2/49.0	9016	--	0	--	0	--	0
scaffold55717	upADJ	1122	C	1	G	--	0	--	0	--	0	--	0	--	0	100	2288	--	0
scaffold55717	upADJ	1122	C	2	G/C	--	0	54.4/44.9	7157	--	0	--	0	65.7/33.6	7152	--	0	--	0
scaffold55717	upADJ	1125	A	2	A/C	--	0	--	0	--	0	--	0	--	0	--	0	--	0
scaffold55717	upADJ	1125	A	1	C	--	0	--	0	--	0	--	0	--	0	--	0	--	0
scaffold55717	upADJ	1125	A	2	C/A	59.4/40.4	1167	60.0/40.0	6330	56.5/43.5	789	52.6/47.3	8086	69.5/30.5	6739	94.5/5.5	2270	--	0
scaffold87662	down400kb	3963	C	2	C/T	73.3/26.7	2423	77.3/22.0	6252	80.5/19.5	1530	79.1/20.7	4737	--	0	71.4/28.3	1214	--	0
scaffold87662	down400kb	3963	C	2	T/C	--	0	--	0	--	0	--	0	55.5/44.1	4132	--	0	--	0
scaffold87662	down400kb	3999	A	2	A/G	63.4/36.6	2268	64.1/35.9	5202	62.3/37.6	1440	74.0/26.0	3745	66.6/33.4	3182	--	0	83.1/16.9	6195
scaffold87662	down400kb	3999	A	1	G	--	0	--	0	--	0	--	0	--	0	100	399	--	0
scaffold87662	down400kb	4013	T	2	C/T	--	0	--	0	--	0	--	0	--	0	--	0	--	0
scaffold87662	down400kb	4013	T	2	T/C	73.1/26.9	1863	78.6/21.4	4114	77.9/22.1	1283	81.8/18.2	4788	52.1/47.9	4000	74.6/25.4	1172	--	0
scaffold87662	down400kb	4057	C	2	C/T	--	0	58.4/41.6	2729	--	0	61.5/38.5	3183	54.8/45.2	2658	--	0	86.1/13.9	3256
scaffold87662	down400kb	4057	C	1	T	--	0	--	0	--	0	--	0	--	0	99.9	795	--	0
scaffold87662	down400kb	4057	C	2	T/C	53.2/46.7	2495	--	0	58.8/41.2	1673	--	0	--	0	--	0	--	0
scaffold87662	down400kb	4070	G	1	A	--	0	--	0	--	0	--	0	--	0	100	723	--	0
scaffold87662	down400kb	4070	G	2	A/G	52.9/47.1	2667	--	0	56.5/43.5	1867	--	0	--	0	--	0	--	0
scaffold87662	down400kb	4070	G	2	G/A	--	0	59.5/40.4	2902	--	0	63.7/36.3	2947	57.4/42.6	2541	--	0	86.3/13.6	3414
scaffold87662	down400kb	4107	G	1	A	--	0	--	0	--	0	--	0	--	0	100	515	--	0
scaffold87662	down400kb	4107	G	2	G/A	56.7/43.3	2406	65.8/34.2	3044	54.0/46.0	1683	68.5/31.5	2889	63.1/36.9	2438	--	0	90.4/9.6	3845
scaffold87662	down400kb	4165	T	1	A	--	0	--	0	--	0	--	0	--	0	100	738	--	0
scaffold87662	down400kb	4165	T	2	T/A	53.1/46.9	1800	60.0/40.0	3670	50.1/49.8	1248	61.6/38.4	3467	56.1/43.9	3124	--	0	87.0/13.0	4434
scaffold87662	down400kb	4175	C	2	A/G	--	0	--	0	--	0	--	0	--	0	--	0	--	0
scaffold87662	down400kb	4175	C	2	C/A	--	0	--	0	--	0	--	0	57.5/42.2	2888	--	0	--	0
scaffold87662	down400kb	4175	C	3	C/A/G	--	0	--	0	--	0	--	0	--	0	--	0	--	0
scaffold87662	down400kb	4175	C	2	C/G	--	0	--	0	--	0	--	0	--	0	--	0	84.4/15.6	4245
scaffold87662	down400kb	4175	C	3	C/G/A	52.9/28.1/18.9	1468	58.8/22.1/19.0	3477	47.5/36.7/15.7	1022	60.2/21.2/18.7	3366	--	0	--	0	--	0
scaffold87662	down400kb	4175	C	2	G/A	--	0	--	0	--	0	--	0	--	0	77.3/22.7	758	--	0
scaffold87662	down400kb	4178	G	2	G/T	75.5/24.5	1509	78.9/21.1	3544	81.7/18.3	1006	79.1/20.8	3423	53.5/46.5	2999	76.0/24.0	791	--	0
scaffold87662	down400kb	4178	G	2	T/G	--	0	--	0	--	0	--	0	--	0	--	0	--	0
scaffold87662	down400kb	4210	A	2	A/G	77.7/22.2	1885	78.8/21.2	3772	85.2/14.8	1206	80.3/19.7	3769	51.2/48.8	3278	73.7/26.3	950	--	0
scaffold87662	down400kb	4210	A	2	G/A	--	0	--	0	--	0	--	0	--	0	--	0	--	0
scaffold87662	down400kb	4215	C	2	C/G	80.8/19.1	1284	77.6/22.4	3362	87.6/12.4	845	78.5/21.5	3388	--	0	70.2/29.8	845	--	0
scaffold87662	down400kb	4215	C	2	G/C	--	0	--	0	--	0	--	0	50.9/49.0	3102	--	0	--	0
scaffold87662	down400kb	4331	A	2	A/G	65.0/35.0	2377	78.3/21.7	3133	56.3/43.7	1523	73.3/26.7	3287	--	0	--	0	80.2/19.8	3325
scaffold87662	down400kb	4331	A	2	G/A	--	0	--	0	--	0	--	0	--	0	70.5/29.5	953	--	0
scaffold87662	down400kb	4332	T	1	C	--	0	--	0	--	0	--	0	--	0	99.5	973	--	0
scaffold87662	down400kb	4332	T	2	C/T	55.3/44.1	2809	--	0	56.9/42.7	1689	--	0	52.9/47.1	3141	--	0	--	0
scaffold87662	down400kb	4332	T	2	T/C	--	0	51.2/48.8	3318	--	0	51.4/48.5	3483	--	0	--	0	81.4/18.6	3534
scaffold87662	down400kb	4334	G	2	A/G	--	0	--	0	--	0	--	0	53.0/47.0	3124	--	0	--	0
scaffold87662	down400kb	4334	G	2	G/A	73.6/26.4	2441	71.2/28.8	3223	80.5/19.5	1462	75.3/24.7	3386	--	0	65.4/34.6	892	--	0
scaffold87662	down400kb	4348	T	2	A/T	--	0	--	0	--	0	--	0	53.8/46.2	3380	--	0	--	0
scaffold87662	down400kb	4348	T	2	T/A	68.0/32.0	2682	70.9/29.1	3420	76.0/24.0	1552	76.1/23.9	3632	--	0	70.0/30.0	950	--	0
scaffold87662	down400kb	4397	C	2	C/G	75.3/24.3	1999	74.1/25.7	3375	84.0/15.4	1328	77.9/21.9	3839	--	0	73.5/26.3	989	--	0
scaffold87662	down400kb	4397	C	2	G/C	--	0	--	0	--	0	--	0	53.1/46.7	3400	--	0	--	0
scaffold87662	down400kb	4417	A	2	A/C	--	0	--	0	--	0	--	0	--	0	--	0	79.8/20.2	3955
scaffold87662	down400kb	4417	A	1	C	--	0	--	0	--	0	--	0	--	0	99.6	1014	--	0
scaffold87662	down400kb	4417	A	2	C/A	55.7/44.3	1457	52.7/47.3	3648	59.6/40.4	949	55.2/44.8	4129	59.1/40.9	3734	--	0	--	0
scaffold87662	down400kb	4420	T	2	C/T	--	0	--	0	--	0	--	0	--	0	73.5/26.5	951	--	0
scaffold87662	down400kb	4420	T	2	T/C	69.4/30.6	1162	74.5/25.5	3329	53.5/46.5	805	68.9/31.1	3693	--	0	--	0	78.1/21.9	3597
scaffold87662	down400kb	4422	T	1	G	--	0	--	0	--	0	--	0	--	0	99.7	922	--	0
scaffold87662	down400kb	4422	T	2	G/T	57.9/42.1	1275	53.7/46.3	3445	61.7/38.3	839	55.5/44.4	3800	59.5/40.5	3483	--	0	--	0
scaffold87662	down400kb	4422	T	2	T/G	--	0	--	0	--	0	--	0	--	0	--	0	79.7/20.3	3688
scaffold87662	down400kb	4473	C	2	C/T	82.6/17.3	1973	78.6/21.3	3903	69.0/30.7	1322	75.7/24.2	4223	--	0	--	0	84.3/15.7	4168
scaffold87662	down400kb	4473	C	2	T/C	--	0	--	0	--	0	--	0	--	0	67.8/31.9	951	--	0
scaffold87662	down400kb	4474	A	2	A/G	--	0	--	0	--	0	--	0	--	0	--	0	80.9/19.0	4127
scaffold87662	down400kb	4474	A	1	G	--	0	--	0	--	0	--	0	--	0	99.2	1069	--	0
scaffold87662	down400kb	4474	A	2	G/A	51.2/48.8	1975	51.7/48.2	3918	59.2/40.7	1352	53.1/46.8	4272	56.9/43.1	3912	--	0	--	0
scaffold87662	down400kb	4494	G	2	G/A	88.0/12.0	1864	78.7/21.3	3821	92.1/7.9	1398	81.4/18.6	4291	52.9/47.1	3506	79.0/21.0	1047	--	0
scaffold87662	down400kb	4509	A	2	A/G	--	0	--	0	--	0	--	0	--	0	--	0	81.7/18.3	4606
scaffold87662	down400kb	4509	A	1	G	--	0	--	0	--	0	--	0	--	0	100	1141	--	0
scaffold87662	down400kb	4509	A	2	G/A	51.0/49.0	2460	51.2/48.8	4155	55.9/44.1	1668	50.4/49.6	4700	53.0/47.0	4132	--	0	--	0
scaffold87662	down400kb	4528	C	2	C/G	76.3/23.6	2666	77.3/22.7	4465	82.3/17.7	1764	79.6/20.4	4961	--	0	76.3/23.7	1171	--	0
scaffold87662	down400kb	4528	C	2	G/C	--	0	--	0	--	0	--	0	50.8/49.2	4138	--	0	--	0
scaffold87662	down400kb	4547	A	2	A/G	75.0/24.9	2878	76.2/23.8	4521	67.2/32.5	1838	72.7/27.3	5030	--	0	--	0	82.0/18.0	5019
scaffold87662	down400kb	4547	A	2	G/A	--	0	--	0	--	0	--	0	--	0	73.4/26.6	1125	--	0
scaffold87662	down400kb	4561	T	2	G/T	--	0	--	0	--	0	--	0	53.5/46.5	4220	--	0	--	0
scaffold87662	down400kb	4561	T	2	T/G	74.7/25.3	2697	76.6/23.4	4390	80.5/19.5	1696	79.3/20.7	4957	--	0	73.4/26.6	1122	--	0
scaffold87662	down400kb	4566	A	2	A/G	68.2/31.7	1755	74.0/26.0	3594	73.1/26.9	1002	75.9/24.1	3955	--	0	66.3/33.7	787	--	0
scaffold87662	down400kb	4566	A	2	G/A	--	0	--	0	--	0	--	0	55.9/44.1	3765	--	0	--	0
scaffold87662	down400kb	4569	T	1	A	--	0	--	0	--	0	--	0	--	0	99.9	781	--	0
scaffold87662	down400kb	4569	T	2	A/T	--	0	--	0	--	0	--	0	50.9/49.1	3695	--	0	--	0
scaffold87662	down400kb	4569	T	2	T/A	65.4/34.6	1570	58.8/41.2	3594	60.7/39.3	922	57.5/42.5	3988	--	0	--	0	87.8/12.2	4394
scaffold87662	down400kb	4604	G	2	G/T	74.3/25.7	1231	55.3/44.7	3440	68.5/31.5	752	57.8/42.2	3440	53.1/46.9	3037	--	0	84.2/15.8	4122
scaffold87662	down400kb	4604	G	1	T	--	0	--	0	--	0	--	0	--	0	99.7	772	--	0
scaffold87662	down400kb	4611	C	2	C/T	56.9/43.1	1518	53.1/46.9	3619	52.6/47.4	1004	55.0/45.0	3570	50.8/49.2	3133	--	0	82.8/17.2	4253
scaffold87662	down400kb	4611	C	1	T	--	0	--	0	--	0	--	0	--	0	100	850	--	0
scaffold87662	down400kb	4615	A	2	A/G	53.6/46.3	726	64.9/35.0	2029	--	0	63.5/36.5	2055	--	0	--	0	79.5/20.5	3014
scaffold87662	down400kb	4615	A	1	G	--	0	--	0	--	0	--	0	--	0	99.8	480	--	0
scaffold87662	down400kb	4615	A	2	G/A	--	0	--	0	57.0/42.9	553	--	0	--	0	--	0	--	0
scaffold87662	down400kb	4622	T	1	C	--	0	--	0	--	0	--	0	--	0	99.5	767	--	0
scaffold87662	down400kb	4622	T	2	C/T	--	0	--	0	52.0/48.0	1139	--	0	--	0	--	0	--	0
scaffold87662	down400kb	4622	T	2	T/C	51.4/48.6	1754	53.7/46.3	3617	--	0	56.6/43.4	3502	51.4/48.6	3264	--	0	83.7/16.3	4222
scaffold87662	down400kb	4633	T	2	A/T	--	0	--	0	--	0	--	0	51.2/48.8	3463	--	0	--	0
scaffold87662	down400kb	4633	T	2	T/A	76.1/23.9	2662	75.4/24.6	4092	83.0/16.9	1728	79.4/20.6	3853	--	0	73.2/26.8	928	--	0
scaffold87662	down400kb	4679	A	2	A/T	76.4/23.6	2453	75.1/24.9	3500	83.8/16.2	1594	78.8/21.2	3076	--	0	72.8/27.2	696	--	0
scaffold87662	down400kb	4679	A	2	T/A	--	0	--	0	--	0	--	0	51.0/49.0	2774	--	0	--	0
scaffold87662	down400kb	4689	A	2	A/T	70.9/29.0	3288	74.8/25.2	3457	61.0/38.9	2028	74.3/25.7	3030	--	0	--	0	80.6/19.4	3588
scaffold87662	down400kb	4689	A	2	T/A	--	0	--	0	--	0	--	0	--	0	72.4/27.6	678	--	0
scaffold87662	down400kb	4693	C	2	C/T	76.1/23.5	3113	76.3/23.7	3226	82.5/17.4	1929	78.7/21.3	2846	51.8/48.2	2535	76.5/23.2	681	--	0
scaffold87662	down400kb	4712	C	2	C/T	74.4/25.5	3371	76.1/23.9	2855	80.2/19.7	2133	80.8/19.2	3356	53.1/46.9	3075	73.9/26.1	870	--	0
scaffold87662	down400kb	4712	C	2	T/C	--	0	--	0	--	0	--	0	--	0	--	0	--	0
scaffold87662	down400kb	4720	A	2	A/G	--	0	--	0	--	0	52.8/47.2	3926	51.3/48.7	3788	--	0	79.2/20.8	3039
scaffold87662	down400kb	4720	A	1	G	--	0	--	0	--	0	--	0	--	0	99.2	970	--	0
scaffold87662	down400kb	4720	A	2	G/A	55.4/44.6	3579	51.9/48.1	2739	57.9/42.1	2255	--	0	--	0	--	0	--	0
scaffold87662	down400kb	4726	G	2	C/G	--	0	--	0	--	0	--	0	--	0	72.8/27.2	1054	--	0
scaffold87662	down400kb	4726	G	2	G/C	73.4/26.6	3525	74.6/25.4	2752	63.7/36.2	2217	73.2/26.7	4300	--	0	--	0	80.5/19.5	3135
scaffold87662	down400kb	4735	A	2	A/G	75.4/24.6	3378	76.7/23.3	2902	66.9/33.1	2023	71.8/28.2	4051	--	0	--	0	82.5/17.5	3582
scaffold87662	down400kb	4735	A	2	G/A	--	0	--	0	--	0	--	0	--	0	74.5/25.5	1031	--	0
scaffold87662	down400kb	4748	C	2	C/T	84.7/15.3	3312	76.9/23.1	4221	77.2/22.8	1853	71.4/28.6	5197	--	0	--	0	82.7/17.3	5035
scaffold87662	down400kb	4748	C	2	T/C	--	0	--	0	--	0	--	0	--	0	73.5/26.5	1276	--	0
scaffold87662	down400kb	4762	T	2	C/T	--	0	--	0	--	0	--	0	--	0	73.9/26.1	1101	--	0
scaffold87662	down400kb	4762	T	2	T/C	69.5/30.5	1537	76.8/23.2	4149	55.2/44.8	912	69.5/30.5	4391	--	0	--	0	81.8/18.2	4746
scaffold87662	down400kb	4766	T	2	G/T	--	0	--	0	--	0	--	0	--	0	74.3/25.5	1280	--	0
scaffold87662	down400kb	4766	T	2	T/G	67.3/32.7	2346	75.5/24.5	4924	54.9/45.1	1460	69.6/30.4	5131	--	0	--	0	80.5/19.5	5262
scaffold87662	down400kb	4771	G	2	A/G	--	0	--	0	--	0	--	0	--	0	70.3/29.7	1228	--	0
scaffold87662	down400kb	4771	G	2	G/A	93.3/6.6	3068	77.9/22.0	5556	89.9/9.9	1624	74.3/25.7	5286	--	0	--	0	83.9/16.1	5757
scaffold87662	down400kb	4787	C	2	C/T	67.9/32.0	3919	77.1/22.9	5974	76.4/23.4	2328	78.4/21.6	5525	--	0	72.5/27.5	1376	--	0
scaffold87662	down400kb	4787	C	2	T/C	--	0	--	0	--	0	--	0	51.2/48.7	5031	--	0	--	0
scaffold87662	down400kb	4795	A	2	A/G	78.0/22.0	3566	79.4/20.5	4797	67.9/32.0	2134	72.9/27.1	4770	--	0	--	0	83.4/16.5	4916
scaffold87662	down400kb	4795	A	2	G/A	--	0	--	0	--	0	--	0	--	0	69.5/30.4	1158	--	0
scaffold87662	down400kb	4824	C	2	C/T	64.1/35.9	2837	74.1/25.9	5127	56.7/43.1	1889	67.0/32.9	4609	--	0	--	0	80.3/19.7	5281
scaffold87662	down400kb	4824	C	2	T/C	--	0	--	0	--	0	--	0	--	0	76.4/23.6	1255	--	0
scaffold87662	down400kb	4853	A	2	A/G	--	0	51.0/49.0	4947	--	0	--	0	--	0	--	0	81.2/18.8	5051
scaffold87662	down400kb	4853	A	1	G	--	0	--	0	--	0	--	0	--	0	99.7	1220	--	0
scaffold87662	down400kb	4853	A	2	G/A	65.0/35.0	2260	--	0	67.9/32.1	1462	53.3/46.7	4515	54.0/46.0	4054	--	0	--	0
scaffold87662	down400kb	4887	C	2	C/T	--	0	51.8/48.2	5566	--	0	--	0	--	0	--	0	82.2/17.8	5481
scaffold87662	down400kb	4887	C	1	T	--	0	--	0	--	0	--	0	--	0	99.9	1360	--	0
scaffold87662	down400kb	4887	C	2	T/C	55.7/44.3	1703	--	0	57.0/43.0	1164	52.8/47.2	4976	52.7/47.3	4518	--	0	--	0
