# Supplementary material for: An Assessment of Heavy Ion Irradiation Mutagenesis for Reverse Genetics in Wheat (Triticum aestivum L.)
Source: PLoS One. 2015 Feb 26;10(2):e0117369. doi: 10.1371/journal.pone.0117369 (PMC4342231; doi:10.1371/journal.pone.0117369)
Supplement: S5 File — As described in Materials and Methods. ‘WT_1’ and ‘WT_2’ are duplicate Chara samples, and ‘CS_1’ and ‘CS_2’ are duplicate Chinese Spring samples, one from each Ion Torrent chip; ‘N5A’ is the nullisomic-tetrasomic Chinese Spring accession N5AT5B, ‘N5D’ is N5DT5A, and ‘N5B’ is N5BT5D; ‘616-A_1’ and ‘616-A_2’ are duplicate tapft1–616-a samples, one from each Ion Torrent chip; ‘85-A’ is tapft1–85-a; ‘5AL-14’ is the ditelosomic Chinese Spring accession CS5AL-14, ‘723-D’ is tapft1–723-d; ‘757-D’ is tapft1–757-d; ‘734-D’ is tapft1–734-d; ‘157-B’ is tapft1–157-b; ‘scaffold_ID’ is the ID of the Aegilops tauchii genome scaffold used for reference alignment; ‘gene_ID’ is the accession given with respect to location from TaPFT1; ‘ref_position’ is the position of the SNP with respect to the reference sequence; ‘ref_type’ is the reference base at the SNP position; ‘num_variants’ is the number of SNP variants at that position; ‘allele_variants’ is SNP variant detected in at least one sample at a specific reference position; frequency indicates the percentage of bases for each variant; coverage is the sequencing coverage for a specific SNP position. (XLSX) [file pone.0117369.s015.xlsx]

## Sheet: TaPFT1_TaWRKY11_TaPLDB1_paper_S
						WT_1		WT_2		CS_1		CS_2		616-A_1		616-A_2		85-A		5AL-14		N5A		723-D		757-D		734-D		N5D		157-B		N5B
scaffold_id	gene_ID	ref_position	ref_type	num_variants	allele_variants	frequencies	coverage	frequencies	coverage	frequencies	coverage	frequencies	coverage	frequencies	coverage	frequencies	coverage	frequencies	coverage	frequencies	coverage	frequencies	coverage	frequencies	coverage	frequencies	coverage	frequencies	coverage	frequencies	coverage	frequencies	coverage	frequencies	coverage
scaffold959	up100kb	7378	T	2	C/T	50.5/49.5	866	67.5/32.5	7762	--	0	64.4/35.6	7417	--	0	--	0	--	0	--	0	--	0	66.4/33.5	1280	79.8/20.2	8338	69.4/30.6	3252	87.7/12.3	2236	70.8/29.2	809	64.5/35.5	6952
scaffold959	up100kb	7378	T	2	T/C	--	0	--	0	51.6/48.4	597	--	0	--	0	--	0	--	0	--	0	--	0	--	0	--	0	--	0	--	0	--	0	--	0
scaffold959	up100kb	7437	G	2	G/T	53.8/46.2	470	70.9/29.1	731	--	0	75.6/24.4	784	79.5/20.5	713	92.3/7.7	427	91.4/8.6	847	71.0/29.0	610	86.3/13.7	795	--	0	--	0	74.7/25.3	367	--	0	57.8/42.0	576	92.9/7.1	2211
scaffold959	up100kb	7437	G	1	T	--	0	--	0	--	0	--	0	--	0	--	0	--	0	--	0	--	0	96.4	360	95.9	218	--	0	98.6	74	--	0	--	0
scaffold959	up100kb	7437	G	2	T/G	--	0	--	0	67.2/31.9	232	--	0	--	0	--	0	--	0	--	0	--	0	--	0	--	0	--	0	--	0	--	0	--	0
scaffold959	up100kb	7448	T	2	C/T	--	0	69.8/30.2	8857	--	0	65.9/34.1	8459	--	0	--	0	--	0	--	0	--	0	68.0/32.0	2581	81.6/18.4	9321	68.8/31.2	3757	88.4/11.6	2552	72.9/27.1	2013	66.1/33.9	7942
scaffold959	up100kb	7448	T	2	T/C	51.3/48.7	1974	--	0	51.8/48.2	1283	--	0	--	0	--	0	--	0	--	0	--	0	--	0	--	0	--	0	--	0	--	0	--	0
scaffold959	up100kb	7451	C	2	C/G	--	0	--	0	--	0	--	0	50.4/49.6	1977	--	0	--	0	--	0	--	0	--	0	--	0	--	0	--	0	--	0	--	0
scaffold959	up100kb	7451	C	1	G	--	0	--	0	--	0	--	0	--	0	--	0	--	0	--	0	--	0	100	2652	99.9	9791	--	0	100	2668	--	0	--	0
scaffold959	up100kb	7451	C	2	G/C	80.8/19.2	2026	92.8/7.2	9372	91.1/8.8	1342	91.1/8.9	8870	--	0	65.5/34.4	1565	68.6/31.4	3241	62.3/37.6	1973	81.3/18.7	4822	--	0	--	0	90.3/9.7	3890	--	0	73.4/26.6	2076	66.1/33.9	7922
scaffold959	up100kb	7466	A	2	A/C	--	0	--	0	--	0	--	0	50.3/49.7	2186	--	0	--	0	--	0	--	0	--	0	--	0	--	0	--	0	--	0	--	0
scaffold959	up100kb	7466	A	1	C	--	0	--	0	--	0	--	0	--	0	--	0	--	0	--	0	--	0	99.9	3019	99.9	9964	--	0	99.7	2727	--	0	--	0
scaffold959	up100kb	7466	A	2	C/A	80.5/19.5	2362	92.0/8.0	9651	90.2/9.8	1540	90.4/9.5	9203	--	0	64.1/35.9	1645	66.4/33.6	3419	61.2/38.7	2237	78.8/21.2	4978	--	0	--	0	88.9/11.1	4046	--	0	74.5/25.4	2601	64.5/35.5	8287
scaffold959	up100kb	7505	A	2	G/A	55.6/44.4	1657	70.5/29.5	7627	52.6/47.4	1027	67.7/32.3	8550	--	0	--	0	--	0	--	0	--	0	72.9/27.1	2058	84.6/15.4	9283	72.8/27.2	3638	88.6/11.4	2499	76.7/23.3	2108	66.2/33.8	7012
scaffold959	up100kb	7532	C	2	C/T	--	0	--	0	--	0	--	0	53.5/46.1	2006	--	0	--	0	--	0	--	0	--	0	--	0	--	0	--	0	--	0	--	0
scaffold959	up100kb	7532	C	1	T	--	0	--	0	--	0	--	0	--	0	--	0	--	0	--	0	--	0	99.6	2788	99.5	9900	--	0	99.8	2622	--	0	--	0
scaffold959	up100kb	7532	C	2	T/C	81.0/18.7	2275	88.9/11.0	4479	90.5/8.7	1389	87.9/12.1	8717	--	0	60.9/39.1	1377	62.6/37.4	2819	61.7/38.2	1936	78.5/21.4	4401	--	0	--	0	88.7/11.3	3800	--	0	76.8/22.9	2746	61.1/38.8	4340
scaffold959	up100kb	7568	G	2	A/G	50.5/49.5	2541	70.0/30.0	4593	52.2/47.8	1606	66.5/33.5	4704	--	0	--	0	--	0	--	0	--	0	75.0/25.0	3041	83.0/17.0	4538	69.0/31.0	2002	87.8/12.2	1413	71.3/28.7	3075	60.6/39.4	4341
scaffold959	up100kb	7603	C	2	A/C	--	0	67.8/32.1	4244	--	0	62.8/37.2	4452	--	0	--	0	--	0	--	0	--	0	66.2/33.7	1947	82.6/17.4	4023	64.7/35.3	1815	87.3/12.6	1082	59.9/40.0	2011	51.9/48.1	4403
scaffold959	up100kb	7603	C	2	C/A	64.6/35.4	1850	--	0	61.5/38.4	1097	--	0	--	0	--	0	--	0	--	0	--	0	--	0	--	0	--	0	--	0	--	0	--	0
scaffold959	up100kb	7604	T	2	A/T	--	0	--	0	--	0	--	0	--	0	53.4/46.6	784	54.8/45.2	1677	63.0/37.0	1652	71.8/28.2	2484	--	0	--	0	--	0	--	0	--	0	--	0
scaffold959	up100kb	7604	T	2	T/A	68.1/31.9	1681	83.2/16.8	4121	54.4/45.6	1090	79.7/20.3	4245	50.9/49.1	1653	--	0	--	0	--	0	--	0	69.1/30.9	2062	82.0/17.9	3889	84.6/15.4	1773	86.6/13.4	1031	--	0	--	0
scaffold959	up100kb	7610	T	2	C/T	--	0	--	0	--	0	--	0	--	0	--	0	--	0	--	0	65.9/33.9	2360	--	0	--	0	--	0	--	0	--	0	--	0
scaffold959	up100kb	7610	T	2	T/C	83.8/16.2	2461	86.6/13.4	4538	76.7/23.3	1447	83.6/16.4	4872	75.5/24.5	2430	52.2/47.5	805	52.5/47.4	1673	64.3/35.7	2185	--	0	83.1/16.9	2769	86.3/13.7	4496	88.5/11.5	2037	90.6/9.4	1224	--	0	--	0
scaffold959	up100kb	7611	G	2	A/G	--	0	--	0	--	0	--	0	--	0	--	0	--	0	--	0	67.7/32.2	2449	--	0	--	0	--	0	--	0	--	0	--	0
scaffold959	up100kb	7611	G	2	G/A	82.5/17.3	2486	85.9/14.1	4533	74.7/25.3	1492	82.6/17.4	4887	73.2/26.6	2508	50.2/49.4	822	50.7/49.2	1704	61.6/38.3	2240	--	0	81.9/17.9	2803	85.6/14.4	4504	87.2/12.7	2039	89.8/10.2	1221	--	0	--	0
scaffold959	up100kb	7616	A	1	T	--	0	--	0	--	0	--	0	--	0	--	0	--	0	--	0	--	0	100	1810	100	3339	--	0	100	975	--	0	--	0
scaffold959	up100kb	7616	A	2	T/A	53.9/45.9	1810	80.3/19.7	3418	74.5/25.5	956	79.0/21.0	3583	--	0	--	0	--	0	--	0	--	0	--	0	--	0	76.2/23.8	1577	--	0	61.9/37.9	2903	50.3/49.7	4395
scaffold959	up100kb	7619	C	2	C/T	--	0	--	0	--	0	--	0	71.1/28.9	2488	--	0	--	0	58.6/41.4	2289	--	0	--	0	--	0	--	0	--	0	--	0	--	0
scaffold959	up100kb	7619	C	1	T	--	0	--	0	--	0	--	0	--	0	--	0	--	0	--	0	--	0	100	2432	99.9	4266	--	0	100	1172	--	0	--	0
scaffold959	up100kb	7619	C	2	T/C	65.1/34.9	2311	83.9/16.0	4207	83.7/16.3	1412	83.8/16.2	4588	--	0	50.1/49.9	800	52.1/47.9	1672	--	0	70.2/29.8	2463	--	0	--	0	80.8/19.2	1892	--	0	64.1/35.8	2934	51.6/48.4	4491
scaffold959	up100kb	7620	A	2	A/G	--	0	--	0	--	0	--	0	72.2/27.8	2533	50.7/49.3	811	--	0	59.5/40.5	2322	--	0	--	0	--	0	--	0	--	0	--	0	--	0
scaffold959	up100kb	7620	A	1	G	--	0	--	0	--	0	--	0	--	0	--	0	--	0	--	0	--	0	100	2412	100	4255	--	0	100	1167	--	0	--	0
scaffold959	up100kb	7620	A	2	G/A	64.0/35.9	2344	83.9/16.1	4201	83.1/16.9	1417	83.4/16.6	4612	--	0	--	0	51.4/48.6	1692	--	0	69.8/30.2	2469	--	0	--	0	80.7/19.3	1894	--	0	63.5/36.5	2961	51.5/48.5	4496
scaffold959	up100kb	7631	A	2	A/G	84.9/15.1	1091	79.7/20.3	1087	76.1/23.9	477	84.9/15.1	1168	--	0	--	0	--	0	--	0	--	0	--	0	--	0	84.7/15.3	489	--	0	76.0/23.9	1327	92.1/7.9	2313
scaffold959	up100kb	7631	A	2	G/A	--	0	--	0	--	0	--	0	--	0	--	0	--	0	--	0	--	0	64.7/35.3	583	51.7/48.3	389	--	0	74.0/26.0	104	--	0	--	0
scaffold959	up100kb	7646	C	2	A/C	--	0	--	0	--	0	--	0	--	0	51.0/49.0	627	51.1/48.9	1379	--	0	72.2/27.8	1988	--	0	--	0	--	0	--	0	--	0	--	0
scaffold959	up100kb	7646	C	2	C/A	78.3/21.7	1400	88.2/11.8	3528	70.9/28.9	889	85.6/14.4	4035	71.5/28.5	1579	--	0	--	0	61.5/38.4	1458	--	0	76.8/23.2	1319	86.8/13.2	3600	89.9/10.1	1656	90.7/9.3	997	--	0	--	0
scaffold959	up100kb	7698	G	1	C	--	0	--	0	--	0	--	0	--	0	--	0	--	0	--	0	--	0	99	1671	99.1	10315	--	0	99.6	3283	--	0	--	0
scaffold959	up100kb	7698	G	2	C/G	59.7/40.3	1558	80.0/20.0	4352	72.5/27.5	745	78.4/21.6	9673	--	0	--	0	--	0	--	0	--	0	--	0	--	0	76.8/23.2	4395	--	0	68.1/31.9	2455	53.2/46.8	7012
scaffold959	up100kb	7702	A	2	A/T	--	0	--	0	--	0	--	0	--	0	--	0	--	0	--	0	--	0	--	0	--	0	--	0	--	0	--	0	50.6/49.4	7094
scaffold959	up100kb	7702	A	1	T	--	0	--	0	--	0	--	0	--	0	--	0	--	0	--	0	--	0	100	1231	100	8541	--	0	99.9	2836	--	0	--	0
scaffold959	up100kb	7702	A	2	T/A	53.9/46.1	1216	80.7/19.3	4400	66.5/33.5	541	76.3/23.7	8319	--	0	--	0	--	0	--	0	--	0	--	0	--	0	74.8/25.2	3731	--	0	62.1/37.9	1917	--	0
scaffold959	up100kb	7706	G	1	A	--	0	--	0	--	0	--	0	--	0	--	0	--	0	--	0	--	0	99.8	2002	100	13359	--	0	99.9	3944	--	0	--	0
scaffold959	up100kb	7706	G	2	A/G	64.3/35.7	1799	88.3/11.7	8077	77.0/23.0	957	83.2/16.8	11947	--	0	--	0	--	0	--	0	67.7/32.3	5225	--	0	--	0	81.7/18.3	5397	--	0	70.0/29.8	2667	58.1/41.9	9196
scaffold959	up100kb	7706	G	2	G/A	--	0	--	0	--	0	--	0	87.3/12.7	1651	55.0/45.0	2057	50.7/49.3	4306	83.1/16.9	1167	--	0	--	0	--	0	--	0	--	0	--	0	--	0
scaffold959	up100kb	7715	G	2	G/T	--	0	--	0	--	0	--	0	85.5/14.5	1776	54.2/45.8	2173	--	0	79.2/20.7	1350	--	0	--	0	--	0	--	0	--	0	--	0	--	0
scaffold959	up100kb	7715	G	1	T	--	0	--	0	--	0	--	0	--	0	--	0	--	0	--	0	--	0	99.8	2426	100	14582	--	0	99.9	4249	--	0	--	0
scaffold959	up100kb	7715	G	2	T/G	67.2/32.8	2125	89.6/10.4	10229	81.5/18.5	1149	84.1/15.9	12981	--	0	--	0	51.1/48.9	4515	--	0	69.0/31.0	5447	--	0	--	0	82.6/17.4	5850	--	0	71.5/28.5	3087	59.9/40.1	10113
scaffold959	up100kb	7731	T	1	C	--	0	--	0	--	0	--	0	--	0	--	0	--	0	--	0	--	0	99.6	2717	99.9	13760	--	0	99.9	4107	--	0	--	0
scaffold959	up100kb	7731	T	2	C/T	73.7/26.3	2102	90.6/9.4	10544	85.6/14.3	1195	85.1/14.9	12408	--	0	--	0	53.6/46.4	4274	--	0	70.9/29.1	5316	--	0	--	0	84.5/15.5	5448	--	0	76.1/23.9	3187	62.5/37.5	10153
scaffold959	up100kb	7731	T	2	T/C	--	0	--	0	--	0	--	0	79.9/20.1	1649	51.6/48.4	2088	--	0	73.6/26.4	1247	--	0	--	0	--	0	--	0	--	0	--	0	--	0
scaffold959	up100kb	7734	A	1	G	--	0	--	0	--	0	--	0	--	0	--	0	--	0	--	0	--	0	99.8	2396	99.9	11411	--	0	99.8	3727	--	0	--	0
scaffold959	up100kb	7734	A	2	G/A	66.2/33.7	1997	88.4/11.6	9283	79.6/20.3	984	81.0/19.0	10833	--	0	--	0	--	0	--	0	--	0	--	0	--	0	80.3/19.7	4900	--	0	71.5/28.4	3333	60.4/39.6	10531
scaffold959	up100kb	7737	A	2	A/C	92.0/8.0	2275	87.6/12.3	10938	86.4/13.5	1233	86.2/13.8	12819	85.5/14.5	1903	54.1/45.9	2162	--	0	78.7/21.3	1363	--	0	90.9/9.0	2794	85.0/15.0	13806	88.3/11.7	5698	91.5/8.5	4161	--	0	--	0
scaffold959	up100kb	7737	A	2	C/A	--	0	--	0	--	0	--	0	--	0	--	0	50.8/49.1	4475	--	0	68.0/32.0	5442	--	0	--	0	--	0	--	0	--	0	--	0
scaffold959	up100kb	7738	C	2	C/T	93.0/7.0	2372	88.0/12.0	11175	87.8/12.2	1307	86.8/13.2	13087	86.4/13.6	1940	54.4/45.6	2172	--	0	80.2/19.8	1395	--	0	92.2/7.8	2972	85.7/14.3	14238	88.8/11.2	5850	91.9/8.1	4285	--	0	--	0
scaffold959	up100kb	7738	C	2	T/C	--	0	--	0	--	0	--	0	--	0	--	0	50.4/49.6	4496	--	0	67.6/32.4	5434	--	0	--	0	--	0	--	0	--	0	--	0
scaffold959	up100kb	7739	A	2	A/G	92.8/7.1	2277	88.0/12.0	11002	87.3/12.7	1261	86.6/13.3	12781	86.5/13.4	1905	54.7/45.3	2137	--	0	79.9/20.0	1354	--	0	91.9/7.9	2889	85.4/14.6	13884	88.8/11.2	5697	91.8/8.2	4171	--	0	--	0
scaffold959	up100kb	7739	A	2	G/A	--	0	--	0	--	0	--	0	--	0	--	0	50.6/49.4	4415	--	0	67.8/32.1	5386	--	0	--	0	--	0	--	0	--	0	--	0
scaffold959	up100kb	7755	G	2	G/T	67.7/32.1	741	--	0	--	0	--	0	91.6/8.4	1357	73.0/27.0	1365	70.8/29.2	2591	86.8/13.2	936	54.8/45.2	2578	--	0	--	0	--	0	--	0	66.8/32.9	1036	54.4/43.7	6731
scaffold959	up100kb	7755	G	1	T	--	0	--	0	--	0	--	0	--	0	--	0	--	0	--	0	--	0	98.9	376	96.8	5166	--	0	97.8	1773	--	0	--	0
scaffold959	up100kb	7755	G	2	T/G	--	0	82.5/16.2	5501	52.1/47.6	311	69.2/28.8	5808	--	0	--	0	--	0	--	0	--	0	--	0	--	0	65.5/32.0	2479	--	0	--	0	--	0
scaffold959	up100kb	7756	G	2	C/G	--	0	77.1/22.3	8870	--	0	68.6/30.6	9769	--	0	--	0	--	0	--	0	--	0	54.2/44.4	671	82.9/15.5	10074	67.9/31.0	4281	90.3/8.9	3185	--	0	58.7/40.9	8842
scaffold959	up100kb	7756	G	2	G/C	72.6/26.5	868	--	0	73.3/24.2	479	--	0	--	0	--	0	--	0	--	0	--	0	--	0	--	0	--	0	--	0	57.4/41.7	1027	--	0
scaffold2329	up400kb	6488	A	1	T	--	0	--	0	--	0	--	0	--	0	--	0	--	0	--	0	--	0	--	0	--	0	--	0	--	0	96.5	1052	95.8	3376
scaffold2329	up400kb	6488	A	2	T/A	69.3/30.7	898	85.8/14.2	2911	80.5/19.5	560	84.4/15.6	3498	--	0	--	0	--	0	--	0	--	0	82.1/17.9	1081	80.7/19.3	2639	86.0/14.0	1329	90.9/9.1	724	--	0	--	0
scaffold2329	up400kb	6493	G	1	A	--	0	--	0	--	0	--	0	--	0	--	0	--	0	--	0	--	0	--	0	--	0	--	0	--	0	--	0	95.3	2917
scaffold2329	up400kb	6493	G	2	A/G	52.8/47.2	820	83.2/16.7	2516	65.7/34.3	455	80.7/19.3	2914	--	0	--	0	--	0	--	0	--	0	70.8/29.2	915	76.0/24.0	2207	82.5/17.5	1138	88.3/11.7	607	93.5/6.5	738	--	0
scaffold2329	up400kb	6495	G	1	A	--	0	--	0	--	0	--	0	--	0	--	0	--	0	--	0	--	0	--	0	--	0	--	0	--	0	--	0	95	2827
scaffold2329	up400kb	6495	G	2	A/G	--	0	82.8/17.1	2457	67.1/32.1	511	79.1/20.6	2741	--	0	--	0	--	0	--	0	--	0	69.3/30.3	914	75.9/23.9	2150	80.4/19.2	1079	87.7/12.1	595	93.1/6.8	770	--	0
scaffold2329	up400kb	6495	G	2	G/A	50.4/49.4	814	--	0	--	0	--	0	--	0	--	0	--	0	--	0	--	0	--	0	--	0	--	0	--	0	--	0	--	0
scaffold2329	up400kb	6516	C	1	T	--	0	--	0	--	0	--	0	--	0	--	0	--	0	--	0	--	0	--	0	--	0	--	0	--	0	--	0	95.9	3604
scaffold2329	up400kb	6516	C	2	T/C	61.9/38.1	1431	85.9/14.1	3129	78.5/21.5	883	84.7/15.3	3660	--	0	--	0	--	0	--	0	--	0	76.2/23.8	1599	78.4/21.5	3008	85.4/14.6	1388	89.3/10.7	834	94.3/5.7	1477	--	0
scaffold2329	up400kb	6523	C	2	C/T	64.3/35.7	856	--	0	--	0	--	0	--	0	--	0	--	0	--	0	--	0	--	0	--	0	--	0	--	0	--	0	--	0
scaffold2329	up400kb	6523	C	2	T/C	--	0	80.7/19.3	2130	54.5/45.5	457	78.6/21.4	2616	--	0	--	0	--	0	--	0	--	0	54.7/45.3	857	71.4/28.6	2277	81.0/19.0	1070	86.2/13.8	616	84.0/16.0	551	94.1/5.9	2427
scaffold2329	up400kb	6632	C	2	C/T	80.3/19.7	537	--	0	68.8/31.2	285	--	0	--	0	--	0	--	0	--	0	--	0	72.0/28.0	429	--	0	--	0	--	0	--	0	--	0
scaffold2329	up400kb	6632	C	1	T	--	0	--	0	--	0	--	0	--	0	--	0	--	0	--	0	--	0	--	0	--	0	--	0	--	0	--	0	95.6	1346
scaffold2329	up400kb	6632	C	2	T/C	--	0	83.5/16.5	1200	--	0	80.1/19.9	1740	--	0	--	0	--	0	--	0	--	0	--	0	77.8/22.2	1704	79.5/20.5	733	88.2/11.8	577	71.1/28.9	228	--	0
scaffold2329	up400kb	6644	A	1	G	--	0	--	0	--	0	--	0	--	0	--	0	--	0	--	0	--	0	--	0	--	0	--	0	--	0	--	0	95.6	1420
scaffold2329	up400kb	6644	A	2	G/A	57.2/42.8	1102	82.3/17.7	1291	70.5/29.3	736	78.7/21.3	1315	--	0	--	0	--	0	--	0	--	0	71.1/28.8	1186	76.1/23.6	1190	79.0/21.0	523	85.0/15.0	408	92.3/7.7	1001	--	0
scaffold2329	up400kb	6686	A	2	A/C	60.8/39.2	785	--	0	--	0	--	0	--	0	--	0	--	0	--	0	--	0	--	0	--	0	--	0	--	0	--	0	--	0
scaffold2329	up400kb	6686	A	2	C/A	--	0	78.3/21.4	1218	57.4/42.6	465	72.7/27.3	1278	--	0	--	0	--	0	--	0	--	0	55.4/44.6	715	68.7/31.3	1077	73.7/26.3	479	79.5/20.5	322	85.5/14.5	543	94.2/5.8	1290
scaffold2329	up400kb	6747	A	2	A/G	--	0	89.6/10.4	135	--	0	89.6/10.4	202	--	0	89.7/10.3	348	87.3/12.8	400	--	0	89.7/10.3	956	--	0	84.8/15.2	197	93.5/6.5	77	--	0	--	0	--	0
scaffold2329	up400kb	6747	A	2	G/A	82.8/17.2	238	--	0	78.3/21.7	69	--	0	83.4/16.6	343	--	0	--	0	88.5/11.5	670	--	0	83.8/16.2	179	--	0	--	0	--	0	--	0	--	0
scaffold2329	up400kb	7183	G	1	A	--	0	--	0	--	0	--	0	--	0	--	0	--	0	--	0	--	0	--	0	--	0	--	0	--	0	96.7	1031	96.8	1657
scaffold2329	up400kb	7183	G	2	A/G	63.5/36.5	971	88.7/11.3	1413	79.7/20.3	617	86.9/13.1	1645	--	0	--	0	--	0	--	0	--	0	77.4/22.6	1116	80.5/19.5	1372	83.1/16.9	632	92.0/8.0	439	--	0	--	0
scaffold2329	up400kb	7189	C	1	T	--	0	--	0	--	0	--	0	--	0	--	0	--	0	--	0	--	0	--	0	--	0	--	0	--	0	96.5	1012	96.7	1529
scaffold2329	up400kb	7189	C	2	T/C	62.0/38.0	969	85.9/14.1	1262	77.0/23.0	592	84.5/15.5	1480	--	0	--	0	--	0	--	0	--	0	76.7/23.3	1059	77.8/22.2	1245	80.4/19.6	571	90.7/9.3	399	--	0	--	0
scaffold2329	up400kb	7244	C	2	A/C	--	0	68.7/31.3	3944	61.1/38.9	1207	65.2/34.8	5582	--	0	--	0	--	0	--	0	--	0	60.4/39.6	1972	66.1/33.9	4896	63.9/36.1	2167	84.3/15.7	1328	83.1/16.8	1683	89.9/10.0	3649
scaffold2329	up400kb	7244	C	2	C/A	56.6/43.4	1908	--	0	--	0	--	0	--	0	--	0	--	0	--	0	--	0	--	0	--	0	--	0	--	0	--	0	--	0
scaffold2329	up400kb	7259	G	2	A/G	69.3/30.6	1887	73.8/26.2	3358	82.6/17.4	1429	71.6/28.4	4857	--	0	--	0	--	0	--	0	--	0	78.6/21.4	2248	73.3/26.7	4101	70.5/29.5	1832	88.0/12.0	1162	93.9/6.1	2366	92.9/7.0	3319
scaffold2329	up400kb	7266	C	2	G/C	54.5/45.4	2526	67.9/32.0	3747	71.9/28.1	1768	65.5/34.4	5309	--	0	--	0	--	0	--	0	--	0	68.2/31.7	2638	65.8/34.2	4535	62.8/37.2	2013	83.5/16.5	1209	88.6/11.4	2709	90.6/9.4	3463
scaffold2329	up400kb	7282	G	2	A/G	--	0	--	0	--	0	--	0	64.7/35.3	787	92.7/7.3	931	87.0/13.0	1774	79.2/20.7	739	92.2/7.8	3112	--	0	--	0	--	0	--	0	--	0	--	0
scaffold2329	up400kb	7282	G	2	G/A	82.3/17.6	1999	77.8/22.2	3569	91.0/9.0	1619	76.9/23.1	4780	--	0	--	0	--	0	--	0	--	0	86.5/13.5	2238	74.3/25.7	4152	76.3/23.7	1733	88.4/11.6	1202	--	0	--	0
scaffold2329	up400kb	7302	A	2	G/A	64.7/35.3	2501	67.2/32.8	3708	76.9/23.1	1949	65.2/34.8	5246	--	0	--	0	--	0	--	0	--	0	76.9/23.1	2677	66.3/33.7	4570	63.1/36.9	1946	84.0/16.0	1231	90.9/9.1	3255	90.1/9.9	3279
scaffold2329	up400kb	7312	T	2	C/T	63.7/36.3	2212	68.0/32.0	3670	77.6/22.4	1626	67.8/32.2	4701	--	0	--	0	--	0	--	0	--	0	75.5/24.5	2354	69.3/30.7	4162	66.9/33.0	1689	85.1/14.9	1154	90.3/9.7	2731	90.3/9.7	3253
scaffold2329	up400kb	7336	C	2	C/T	63.5/36.5	1967	55.5/44.5	2779	--	0	59.2/40.7	3480	--	0	--	0	--	0	--	0	--	0	53.0/46.9	1784	58.8/41.1	3055	61.8/38.2	1284	--	0	--	0	--	0
scaffold2329	up400kb	7336	C	2	T/C	--	0	--	0	53.5/46.4	1199	--	0	--	0	--	0	--	0	--	0	--	0	--	0	--	0	--	0	64.5/35.4	712	83.8/16.1	1616	84.6/15.2	1830
scaffold2329	up400kb	7373	C	1	T	--	0	--	0	--	0	--	0	--	0	--	0	--	0	--	0	96.6	3458	--	0	99.2	1405	--	0	100	202	--	0	--	0
scaffold2329	up400kb	7373	C	2	T/C	77.5/22.5	631	91.4/8.6	753	71.6/28.4	310	91.6/8.4	1579	81.8/18.2	1048	94.9/5.1	1092	91.8/8.2	1968	89.2/10.8	1085	--	0	93.1/6.9	463	--	0	92.4/7.6	595	--	0	--	0	--	0
scaffold2329	up400kb	7374	A	1	G	--	0	--	0	--	0	--	0	--	0	--	0	--	0	--	0	96.3	3446	--	0	99.4	1400	--	0	100	195	--	0	--	0
scaffold2329	up400kb	7374	A	2	G/A	76.6/23.4	632	90.9/9.1	759	71.8/28.2	308	90.5/9.4	1578	81.3/18.7	1039	94.5/5.5	1079	90.7/9.3	1980	89.0/11.0	1093	--	0	93.3/6.7	475	--	0	91.7/8.3	600	--	0	--	0	--	0
scaffold2329	up400kb	7789	A	2	A/T	69.5/30.5	1857	71.6/28.4	3372	83.7/16.3	1354	74.1/25.9	4074	--	0	--	0	--	0	--	0	--	0	74.6/25.4	1684	67.9/32.1	3598	72.3/27.7	1630	84.9/15.1	1012	--	0	--	0
scaffold2329	up400kb	7789	A	2	T/A	--	0	--	0	--	0	--	0	66.6/33.3	1215	91.0/9.0	919	86.2/13.8	1757	81.4/18.5	1244	92.7/7.3	2768	--	0	--	0	--	0	--	0	--	0	--	0
scaffold2329	up400kb	7797	T	2	C/T	--	0	62.5/37.5	3610	62.2/37.8	1469	64.5/35.5	4267	--	0	--	0	--	0	--	0	--	0	65.9/34.1	1859	61.5/38.5	3813	60.1/39.9	1728	81.7/18.3	1011	75.8/24.2	1942	85.5/14.5	3551
scaffold2329	up400kb	7797	T	2	T/C	54.2/45.7	2213	--	0	--	0	--	0	--	0	--	0	--	0	--	0	--	0	--	0	--	0	--	0	--	0	--	0	--	0
scaffold2329	up400kb	7798	G	2	A/G	--	0	63.2/36.8	3455	59.4/40.6	1180	64.8/35.2	4085	--	0	--	0	--	0	--	0	--	0	64.3/35.7	1456	62.8/37.2	3566	60.4/39.6	1635	83.1/16.9	944	69.7/30.2	1545	85.5/14.5	3362
scaffold2329	up400kb	7798	G	2	G/A	58.1/41.8	1804	--	0	--	0	--	0	--	0	--	0	--	0	--	0	--	0	--	0	--	0	--	0	--	0	--	0	--	0
scaffold2329	up400kb	7888	T	2	C/T	52.3/47.7	2608	63.0/37.0	4901	72.4/27.6	1930	65.0/35.0	5496	--	0	--	0	--	0	--	0	--	0	70.7/29.3	2689	62.6/37.4	5193	62.6/37.4	2287	80.9/19.1	1535	88.0/12.0	2874	85.7/14.3	4376
scaffold2329	up400kb	7892	G	2	G/T	55.8/44.2	2407	--	0	--	0	--	0	--	0	--	0	--	0	--	0	--	0	--	0	--	0	--	0	--	0	--	0	--	0
scaffold2329	up400kb	7892	G	2	T/G	--	0	60.9/39.0	4665	66.0/34.0	1605	63.3/36.6	5269	--	0	--	0	--	0	--	0	--	0	62.8/37.0	2252	59.7/40.3	5123	60.9/39.1	2187	80.1/19.9	1515	83.5/16.4	2232	84.3/15.6	4116
scaffold2329	up400kb	7909	C	2	C/T	66.5/33.5	1871	--	0	--	0	--	0	--	0	--	0	--	0	--	0	--	0	--	0	--	0	--	0	--	0	--	0	--	0
scaffold2329	up400kb	7909	C	2	T/C	--	0	58.9/41.1	4246	54.6/45.2	1168	65.2/34.8	6288	--	0	--	0	--	0	--	0	--	0	51.9/48.1	1766	62.3/37.7	6071	65.0/35.0	2630	80.0/20.0	1691	75.5/24.4	1470	83.4/16.6	3774
scaffold2329	up400kb	7929	G	2	A/G	51.3/48.7	2790	64.3/35.6	5349	71.0/28.9	2056	69.9/30.1	8670	--	0	--	0	--	0	--	0	--	0	66.9/33.1	2897	67.1/32.8	8008	69.4/30.6	3587	80.8/19.2	2153	86.3/13.7	2954	86.0/14.0	5396
scaffold2329	up400kb	7965	A	2	A/G	51.1/48.8	2948	--	0	--	0	--	0	--	0	--	0	--	0	--	0	--	0	--	0	--	0	--	0	--	0	--	0	--	0
scaffold2329	up400kb	7965	A	2	G/A	--	0	68.8/31.1	6377	68.3/31.7	1975	69.0/31.0	7976	--	0	--	0	--	0	--	0	--	0	64.3/35.7	2834	66.0/34.0	7206	67.8/32.2	3315	80.5/19.5	2014	85.0/15.0	2876	86.1/13.9	6078
scaffold2329	up400kb	7967	A	2	G/A	53.0/47.0	2677	71.5/28.5	6426	72.0/28.0	1915	71.9/28.1	8072	--	0	--	0	--	0	--	0	--	0	67.9/32.1	2646	69.7/30.3	7326	71.2/28.7	3405	83.3/16.7	2023	87.3/12.7	2773	87.8/12.1	6202
scaffold2329	up400kb	7973	T	2	C/T	--	0	--	0	--	0	--	0	75.3/24.7	1346	91.8/8.2	1389	85.1/14.9	2329	89.3/10.6	1554	90.9/9.1	4060	--	0	--	0	--	0	--	0	--	0	--	0
scaffold2329	up400kb	7973	T	2	T/C	71.0/28.9	2578	80.6/19.4	5979	86.1/13.9	1950	80.9/19.1	7217	--	0	--	0	--	0	--	0	--	0	77.3/22.7	2586	76.0/24.0	6505	81.1/18.9	3027	88.0/12.0	1919	--	0	--	0
scaffold2329	up400kb	7983	C	2	C/T	--	0	74.4/25.6	6237	71.0/29.0	1386	74.7/25.3	7578	--	0	--	0	--	0	--	0	--	0	55.1/44.9	1953	68.9/31.1	6987	73.7/26.3	3259	83.3/16.7	1903	--	0	--	0
scaffold2329	up400kb	7983	C	2	T/C	50.4/49.6	2212	--	0	--	0	--	0	81.4/18.6	1973	93.5/6.5	1783	89.7/10.3	3003	92.8/7.2	2423	92.8/7.2	5144	--	0	--	0	--	0	--	0	--	0	--	0
scaffold2329	up400kb	7984	G	2	A/G	--	0	67.7/32.3	5615	--	0	66.2/33.8	6612	--	0	--	0	--	0	--	0	--	0	--	0	63.2/36.8	6073	64.9/35.1	2832	79.5/20.5	1642	64.9/35.1	1289	85.3/14.7	5187
scaffold2329	up400kb	7984	G	2	G/A	74.0/25.9	1764	--	0	58.3/41.7	1008	--	0	--	0	--	0	--	0	--	0	--	0	57.4/42.6	1459	--	0	--	0	--	0	--	0	--	0
scaffold2329	up400kb	8006	T	2	C/T	--	0	70.6/29.4	6429	70.0/30.0	2322	71.4/28.6	8038	--	0	--	0	--	0	--	0	--	0	66.4/33.6	3492	68.5/31.5	7467	68.6/31.4	3482	82.7/17.3	2059	87.6/12.4	3475	87.8/12.1	6169
scaffold2329	up400kb	8006	T	2	T/C	50.7/49.3	3355	--	0	--	0	--	0	--	0	--	0	--	0	--	0	--	0	--	0	--	0	--	0	--	0	--	0	--	0
scaffold2329	up400kb	8037	T	2	C/T	--	0	66.5/33.5	5877	65.9/34.1	2275	67.3/32.7	7239	--	0	--	0	--	0	--	0	--	0	63.4/36.6	3417	65.3/34.7	6808	65.1/34.9	3186	79.3/20.7	1866	85.2/14.8	3295	85.2/14.7	5334
scaffold2329	up400kb	8037	T	2	T/C	54.7/45.3	3338	--	0	--	0	--	0	--	0	--	0	--	0	--	0	--	0	--	0	--	0	--	0	--	0	--	0	--	0
scaffold2329	up400kb	8108	G	2	A/G	--	0	--	0	56.8/43.2	1198	52.0/48.0	3061	--	0	--	0	--	0	--	0	--	0	51.9/48.1	1608	51.4/48.6	2957	--	0	72.3/27.7	826	74.3/25.7	1725	70.2/29.8	2420
scaffold2329	up400kb	8108	G	2	G/A	65.3/34.7	1901	52.4/47.6	3052	--	0	--	0	--	0	--	0	--	0	--	0	--	0	--	0	--	0	53.9/46.1	1205	--	0	--	0	--	0
scaffold2329	up400kb	8111	G	2	G/T	60.4/39.6	1722	--	0	--	0	--	0	--	0	--	0	--	0	--	0	--	0	--	0	--	0	51.6/48.3	1155	--	0	--	0	--	0
scaffold2329	up400kb	8111	G	2	T/G	--	0	50.4/49.6	2943	61.4/38.4	1177	54.9/45.1	2962	--	0	--	0	--	0	--	0	--	0	55.7/44.2	1518	54.9/45.1	2809	--	0	74.0/26.0	818	78.8/21.2	1685	71.9/28.0	2378
scaffold2329	up400kb	8141	C	2	C/T	--	0	59.8/40.2	2455	67.4/32.6	949	64.9/35.0	2485	--	0	--	0	--	0	--	0	--	0	53.1/46.8	1317	54.7/45.3	2531	58.8/41.2	1016	75.4/24.6	773	--	0	--	0
scaffold2329	up400kb	8141	C	2	T/C	50.6/49.4	1535	--	0	--	0	--	0	86.2/13.7	1562	82.4/17.6	682	79.0/21.0	1332	90.6/9.4	1503	90.6/9.3	2339	--	0	--	0	--	0	--	0	--	0	--	0
scaffold2329	up400kb	8220	T	2	C/T	--	0	--	0	--	0	--	0	78.5/21.5	1638	85.4/14.5	1585	75.9/23.9	3423	85.2/14.8	1408	89.9/9.9	5582	--	0	--	0	--	0	--	0	--	0	--	0
scaffold2329	up400kb	8220	T	2	T/C	60.5/39.5	1908	63.0/36.9	7113	79.8/20.1	1289	66.0/34.0	6741	--	0	--	0	--	0	--	0	--	0	61.9/38.1	1789	56.7/43.2	6603	62.7/37.2	2591	77.8/22.0	2077	--	0	--	0
scaffold2329	up400kb	8223	A	2	G/A	52.6/47.4	1442	50.5/49.5	5816	71.1/28.9	1045	54.4/45.6	5596	--	0	--	0	--	0	--	0	--	0	66.1/33.9	1420	57.3/42.7	5358	50.3/49.7	2170	75.8/24.2	1747	80.2/19.8	1583	70.5/29.5	4122
scaffold3890	up200kb	2232	C	2	C/T	84.8/15.2	2675	93.8/6.2	5584	78.9/21.1	1591	86.8/13.2	6035	--	0	--	0	--	0	--	0	--	0	--	0	--	0	90.9/9.1	2182	--	0	91.4/8.6	2706	92.2/7.8	6257
scaffold3890	up200kb	2232	C	1	T	--	0	--	0	--	0	--	0	--	0	--	0	--	0	--	0	--	0	--	0	--	0	--	0	95.9	1523	--	0	--	0
scaffold3890	up200kb	2232	C	2	T/C	--	0	--	0	--	0	--	0	--	0	--	0	--	0	--	0	--	0	77.6/22.4	2107	85.7/14.3	3407	--	0	--	0	--	0	--	0
scaffold4254	down200kb	1942	A	2	A/G	75.1/24.6	755	86.3/13.7	863	82.7/16.8	542	90.3/9.7	1803	73.8/25.1	442	93.6/6.4	668	--	0	--	0	--	0	--	0	--	0	94.2/5.7	789	--	0	77.1/22.4	790	92.3/7.7	869
scaffold4254	down200kb	1942	A	1	G	--	0	--	0	--	0	--	0	--	0	--	0	--	0	--	0	--	0	98.1	530	98.1	791	--	0	98.9	175	--	0	--	0
scaffold4254	down200kb	2033	T	1	A	--	0	--	0	--	0	--	0	--	0	--	0	--	0	--	0	--	0	98.4	550	99.3	882	--	0	98.9	182	--	0	--	0
scaffold4254	down200kb	2033	T	2	T/A	64.8/35.2	557	92.2/7.8	1197	79.3/20.7	401	84.8/15.2	1194	69.1/30.9	472	90.3/9.7	404	--	0	--	0	--	0	--	0	--	0	92.0/8.0	448	--	0	68.8/31.2	642	94.6/5.4	1184
scaffold4254	down200kb	2047	C	2	C/T	78.8/21.2	636	92.6/7.4	1331	88.4/11.6	508	87.8/12.2	1323	82.5/17.5	492	91.8/8.2	450	--	0	--	0	--	0	--	0	--	0	93.0/7.0	511	--	0	81.1/18.9	681	--	0
scaffold4254	down200kb	2047	C	1	T	--	0	--	0	--	0	--	0	--	0	--	0	--	0	--	0	--	0	97.7	354	99.1	799	--	0	99.4	170	--	0	--	0
scaffold4254	down200kb	2059	C	2	C/T	82.2/17.8	455	90.2/9.8	1210	89.3/10.7	394	84.8/14.9	1286	85.2/14.8	384	91.4/8.6	444	--	0	--	0	--	0	--	0	--	0	88.4/11.6	499	--	0	82.9/17.1	527	93.7/6.2	1299
scaffold4254	down200kb	2059	C	1	T	--	0	--	0	--	0	--	0	--	0	--	0	--	0	--	0	--	0	97	265	99	938	--	0	98.9	189	--	0	--	0
scaffold4254	down200kb	2100	T	1	A	--	0	--	0	--	0	--	0	--	0	--	0	--	0	--	0	--	0	98.6	659	99.2	1110	--	0	99.2	246	--	0	--	0
scaffold4254	down200kb	2100	T	2	T/A	68.8/31.2	814	88.9/11.1	1409	79.7/20.3	649	86.3/13.7	1565	72.8/27.2	657	90.6/9.4	540	--	0	--	0	--	0	--	0	--	0	91.3/8.7	632	--	0	70.6/29.4	815	93.4/6.6	1543
scaffold4254	down200kb	2137	C	1	A	--	0	--	0	--	0	--	0	--	0	--	0	98.5	890	--	0	95.8	1401	--	0	--	0	--	0	--	0	--	0	--	0
scaffold4254	down200kb	2137	C	2	A/C	--	0	89.2/10.8	1370	61.8/38.2	359	85.3/14.7	1491	56.3/43.7	359	88.9/11.1	477	--	0	94.9/5.1	234	--	0	--	0	--	0	90.0/10.0	592	--	0	53.8/46.0	474	92.9/7.1	1471
scaffold4254	down200kb	2137	C	2	C/A	52.4/47.6	490	--	0	--	0	--	0	--	0	--	0	--	0	--	0	--	0	--	0	--	0	--	0	--	0	--	0	--	0
scaffold4254	down200kb	2159	C	2	C/G	67.0/31.6	800	90.1/9.8	1486	80.1/18.1	659	86.7/13.3	1560	75.4/21.8	618	89.6/10.4	451	--	0	--	0	--	0	--	0	--	0	91.3/8.7	623	--	0	73.7/25.0	748	94.3/5.7	1555
scaffold4254	down200kb	2159	C	1	G	--	0	--	0	--	0	--	0	--	0	--	0	--	0	--	0	--	0	98.3	587	99.3	1047	--	0	100	232	--	0	--	0
scaffold4254	down200kb	2176	T	1	C	--	0	--	0	--	0	--	0	--	0	--	0	--	0	--	0	--	0	99	591	99.5	1109	--	0	100	261	--	0	--	0
scaffold4254	down200kb	2176	T	2	T/C	66.7/33.3	729	88.6/11.4	1504	80.3/19.7	584	85.4/14.5	1606	74.5/25.3	534	90.7/9.3	484	--	0	--	0	--	0	--	0	--	0	91.5/8.5	648	--	0	72.8/27.2	740	93.8/6.2	1540
scaffold4254	down200kb	2235	G	1	A	--	0	--	0	--	0	--	0	--	0	--	0	--	0	--	0	--	0	98.3	543	99.4	1046	--	0	99.6	239	--	0	--	0
scaffold4254	down200kb	2235	G	2	G/A	65.1/34.9	653	90.4/9.6	1375	82.6/16.8	494	84.6/15.4	1554	72.6/27.4	435	89.5/10.5	440	--	0	--	0	--	0	--	0	--	0	91.8/8.2	607	--	0	75.3/24.7	661	94.2/5.8	1468
scaffold4254	down200kb	2238	A	2	A/T	65.6/34.4	773	91.2/8.8	1490	84.2/15.8	575	84.4/15.6	1634	73.3/26.7	506	89.2/10.8	482	--	0	--	0	--	0	--	0	--	0	92.7/7.3	628	--	0	74.5/25.5	762	94.5/5.5	1550
scaffold4254	down200kb	2238	A	1	T	--	0	--	0	--	0	--	0	--	0	--	0	--	0	--	0	--	0	98.6	621	99.2	1057	--	0	99.6	242	--	0	--	0
scaffold4254	down200kb	2265	C	1	A	--	0	--	0	--	0	--	0	--	0	--	0	--	0	--	0	--	0	98.9	535	99.7	936	--	0	100	212	--	0	--	0
scaffold4254	down200kb	2265	C	2	C/A	67.2/32.8	723	91.6/8.4	1413	85.6/14.4	526	86.5/13.5	1478	77.2/22.8	482	93.0/7.0	457	--	0	--	0	--	0	--	0	--	0	93.5/6.5	603	--	0	77.1/22.9	711	--	0
scaffold4254	down200kb	2292	G	2	G/T	71.0/28.8	396	89.8/10.0	1101	91.9/8.1	332	86.1/13.9	1179	76.5/22.9	306	92.8/7.2	333	--	0	--	0	--	0	--	0	--	0	91.7/8.3	495	--	0	77.8/22.2	418	94.1/5.8	1162
scaffold4254	down200kb	2292	G	1	T	--	0	--	0	--	0	--	0	--	0	--	0	--	0	--	0	--	0	--	0	97.7	816	--	0	97.3	188	--	0	--	0
scaffold4254	down200kb	2292	G	2	T/G	--	0	--	0	--	0	--	0	--	0	--	0	--	0	--	0	--	0	89.2/9.5	296	--	0	--	0	--	0	--	0	--	0
scaffold4254	down200kb	2299	G	2	G/T	68.6/31.4	554	90.6/9.4	1176	85.3/14.7	421	87.2/12.7	1206	73.1/26.9	424	92.7/7.3	354	--	0	--	0	--	0	--	0	--	0	92.6/7.4	474	--	0	73.8/26.3	560	--	0
scaffold4254	down200kb	2299	G	1	T	--	0	--	0	--	0	--	0	--	0	--	0	--	0	--	0	--	0	98.6	426	99.3	736	--	0	100	178	--	0	--	0
scaffold4254	down200kb	2312	G	1	A	--	0	--	0	--	0	--	0	--	0	--	0	--	0	--	0	--	0	--	0	97.6	805	--	0	99.5	194	--	0	--	0
scaffold4254	down200kb	2312	G	2	A/G	--	0	--	0	--	0	--	0	--	0	--	0	--	0	--	0	--	0	93.4/6.6	484	--	0	--	0	--	0	--	0	--	0
scaffold4254	down200kb	2312	G	2	G/A	68.5/31.5	644	91.5/8.5	1271	89.7/10.3	485	87.4/12.6	1385	71.8/28.2	475	91.7/8.3	386	--	0	--	0	--	0	--	0	--	0	91.8/8.2	561	--	0	73.5/26.5	675	--	0
scaffold4254	down200kb	2350	T	1	A	--	0	--	0	--	0	--	0	--	0	--	0	98.7	639	96.4	225	96	1155	--	0	--	0	--	0	--	0	--	0	--	0
scaffold4254	down200kb	2350	T	2	A/T	58.2/41.8	455	90.8/9.2	1046	79.6/20.4	363	85.4/14.6	1145	65.1/34.9	350	88.1/11.6	344	--	0	--	0	--	0	--	0	--	0	90.2/9.8	429	--	0	72.2/27.6	446	94.7/5.3	1055
scaffold4254	down200kb	2352	A	2	A/G	61.3/38.7	550	90.2/9.8	1094	84.8/15.2	414	85.3/14.7	1212	59.0/41.0	442	88.1/11.9	370	--	0	--	0	--	0	--	0	--	0	90.2/9.8	459	--	0	67.8/32.2	553	94.4/5.6	1090
scaffold4254	down200kb	2352	A	1	G	--	0	--	0	--	0	--	0	--	0	--	0	--	0	--	0	--	0	--	0	98.4	883	--	0	98	196	--	0	--	0
scaffold4254	down200kb	2352	A	2	G/A	--	0	--	0	--	0	--	0	--	0	--	0	--	0	--	0	--	0	92.8/7.2	513	--	0	--	0	--	0	--	0	--	0
scaffold4254	down200kb	2390	G	1	A	--	0	--	0	--	0	--	0	--	0	--	0	--	0	--	0	--	0	--	0	98.8	889	--	0	96.7	182	--	0	--	0
scaffold4254	down200kb	2390	G	2	A/G	--	0	--	0	--	0	--	0	--	0	--	0	--	0	--	0	--	0	94.2/5.6	464	--	0	--	0	--	0	--	0	--	0
scaffold4254	down200kb	2390	G	2	G/A	58.5/41.5	508	87.7/12.3	1159	80.9/19.1	350	85.4/14.6	1180	61.3/38.7	357	88.5/11.5	375	--	0	--	0	--	0	--	0	--	0	88.5/11.5	469	--	0	66.7/33.3	499	93.3/6.7	1129
scaffold4254	down200kb	2395	C	2	C/G	54.2/45.8	533	89.6/10.2	1234	68.9/31.1	363	84.5/15.3	1287	61.5/38.2	374	88.7/11.0	381	--	0	--	0	--	0	--	0	--	0	89.9/10.1	516	--	0	68.9/31.1	515	94.2/5.8	1233
scaffold4254	down200kb	2395	C	1	G	--	0	--	0	--	0	--	0	--	0	--	0	--	0	--	0	--	0	99.5	442	99	811	--	0	100	175	--	0	--	0
scaffold4254	down200kb	2412	C	2	C/G	67.2/32.8	688	90.2/9.8	1346	85.6/14.4	501	86.1/13.9	1486	72.3/27.7	422	90.0/10.0	431	--	0	--	0	--	0	--	0	--	0	90.1/9.9	584	--	0	72.9/27.1	680	93.1/6.9	1330
scaffold4254	down200kb	2412	C	1	G	--	0	--	0	--	0	--	0	--	0	--	0	--	0	--	0	--	0	--	0	98.6	947	--	0	96.6	205	--	0	--	0
scaffold4254	down200kb	2412	C	2	G/C	--	0	--	0	--	0	--	0	--	0	--	0	--	0	--	0	--	0	93.8/6.2	484	--	0	--	0	--	0	--	0	--	0
scaffold4254	down200kb	2470	C	2	C/T	72.0/28.0	789	89.7/10.3	1564	88.0/12.0	650	87.7/12.3	1567	75.8/23.6	542	91.1/8.9	472	--	0	--	0	--	0	--	0	--	0	92.7/7.3	614	--	0	78.6/21.4	814	93.6/6.3	1450
scaffold4254	down200kb	2470	C	1	T	--	0	--	0	--	0	--	0	--	0	--	0	--	0	--	0	--	0	--	0	98	935	--	0	96	227	--	0	--	0
scaffold4254	down200kb	2470	C	2	T/C	--	0	--	0	--	0	--	0	--	0	--	0	--	0	--	0	--	0	94.4/5.4	499	--	0	--	0	--	0	--	0	--	0
scaffold4254	down200kb	2476	C	2	C/T	59.7/40.3	655	86.6/13.4	1252	81.4/18.6	483	83.1/16.9	1323	67.3/32.7	443	88.6/11.4	387	--	0	--	0	--	0	--	0	--	0	90.0/10.0	512	--	0	68.1/31.9	687	91.9/8.1	1220
scaffold4254	down200kb	2476	C	1	T	--	0	--	0	--	0	--	0	--	0	--	0	--	0	--	0	--	0	96.9	612	99.1	1028	--	0	97.6	255	--	0	--	0
scaffold4254	down200kb	2485	T	1	C	--	0	--	0	--	0	--	0	--	0	--	0	--	0	--	0	--	0	99.4	526	99.3	942	--	0	99.6	235	--	0	--	0
scaffold4254	down200kb	2485	T	2	T/C	64.9/34.9	693	88.9/11.1	1435	77.8/21.9	535	84.3/15.7	1532	72.1/27.9	456	92.5/7.5	429	--	0	--	0	--	0	--	0	--	0	91.8/8.2	576	--	0	73.1/26.9	736	93.4/6.6	1382
scaffold4254	down200kb	2509	T	1	G	--	0	--	0	--	0	--	0	--	0	--	0	99.5	831	97.7	427	95.6	1425	--	0	--	0	--	0	--	0	--	0	--	0
scaffold4254	down200kb	2509	T	2	G/T	67.3/32.7	700	87.8/12.2	1462	80.1/19.9	532	84.3/15.7	1470	69.3/30.7	476	89.5/10.5	419	--	0	--	0	--	0	--	0	--	0	90.3/9.7	569	--	0	77.4/22.6	731	91.6/8.3	1385
scaffold4254	down200kb	2517	T	1	G	--	0	--	0	--	0	--	0	--	0	--	0	--	0	--	0	--	0	--	0	95.9	1031	--	0	96	274	--	0	--	0
scaffold4254	down200kb	2517	T	2	G/T	--	0	--	0	--	0	--	0	--	0	--	0	--	0	--	0	--	0	89.1/10.9	478	--	0	--	0	--	0	--	0	--	0
scaffold4254	down200kb	2517	T	2	T/G	77.0/23.0	695	89.9/10.1	1519	88.1/11.9	563	84.6/15.4	1511	76.3/23.7	481	89.6/10.4	452	--	0	--	0	--	0	--	0	--	0	92.3/7.7	581	--	0	80.8/19.2	755	93.3/6.7	1402
scaffold4254	down200kb	2525	G	2	G/T	73.2/26.8	760	89.8/10.2	1718	84.1/15.7	648	83.9/16.1	1677	74.9/25.1	529	89.0/11.0	493	--	0	--	0	--	0	--	0	--	0	92.1/7.9	657	--	0	79.8/20.2	848	93.4/6.6	1559
scaffold4254	down200kb	2525	G	1	T	--	0	--	0	--	0	--	0	--	0	--	0	--	0	--	0	--	0	99.8	525	99.2	1074	--	0	100	275	--	0	--	0
scaffold4254	down200kb	2533	A	2	A/T	71.6/28.4	669	89.2/10.8	1597	88.5/11.5	584	83.4/16.6	1545	71.8/28.2	504	88.9/11.1	461	--	0	--	0	--	0	--	0	--	0	91.9/8.1	594	--	0	77.0/23.0	782	92.5/7.5	1446
scaffold4254	down200kb	2533	A	1	T	--	0	--	0	--	0	--	0	--	0	--	0	--	0	--	0	--	0	95.6	544	97.4	1056	--	0	96.8	279	--	0	--	0
scaffold4254	down200kb	2793	A	2	A/G	79.6/20.4	269	93.2/6.8	1133	86.9/13.1	199	91.6/8.4	1195	81.0/19.0	189	93.0/7.0	345	--	0	--	0	--	0	--	0	--	0	91.8/8.2	513	--	0	84.4/15.6	301	92.9/7.1	1227
scaffold4254	down200kb	2793	A	1	G	--	0	--	0	--	0	--	0	--	0	--	0	--	0	--	0	--	0	--	0	--	0	--	0	95.5	112	--	0	--	0
scaffold4254	down200kb	2793	A	2	G/A	--	0	--	0	--	0	--	0	--	0	--	0	--	0	--	0	--	0	89.4/8.9	179	93.8/6.2	484	--	0	--	0	--	0	--	0
scaffold4254	down200kb	2844	A	2	A/G	70.3/29.7	437	89.1/10.9	1214	83.3/16.7	263	88.5/11.5	1250	65.4/34.6	335	89.1/10.9	377	--	0	--	0	--	0	--	0	--	0	89.6/10.4	498	--	0	69.7/30.3	468	90.5/9.5	1216
scaffold4254	down200kb	2844	A	1	G	--	0	--	0	--	0	--	0	--	0	--	0	--	0	--	0	--	0	95.2	421	98.3	844	--	0	99.5	205	--	0	--	0
scaffold4254	down200kb	2866	G	1	A	--	0	--	0	--	0	--	0	--	0	--	0	--	0	--	0	--	0	97.5	570	99.3	1015	--	0	100	230	--	0	--	0
scaffold4254	down200kb	2866	G	2	G/A	70.6/29.4	657	87.7/12.3	1320	81.1/18.9	445	86.4/13.6	1377	66.7/33.3	465	87.1/12.9	410	--	0	--	0	--	0	--	0	--	0	90.0/10.0	570	--	0	71.3/28.7	684	89.6/10.4	1307
scaffold4254	down200kb	2878	G	1	A	--	0	--	0	--	0	--	0	--	0	--	0	--	0	--	0	--	0	95.9	386	99.4	1050	--	0	100	235	--	0	--	0
scaffold4254	down200kb	2878	G	2	G/A	76.6/23.4	595	87.1/12.9	1273	86.8/13.2	439	84.9/15.1	1373	76.4/23.6	423	84.9/15.1	392	--	0	--	0	--	0	--	0	--	0	88.6/11.4	552	--	0	81.1/18.9	583	88.2/11.8	1269
scaffold4254	down200kb	2914	T	1	A	--	0	--	0	--	0	--	0	--	0	--	0	--	0	--	0	--	0	98.2	628	99.4	1169	--	0	100	267	--	0	--	0
scaffold4254	down200kb	2914	T	2	T/A	69.1/30.9	750	88.0/12.0	1413	81.5/18.5	536	83.1/16.9	1486	70.3/29.5	543	85.4/14.6	439	--	0	--	0	--	0	--	0	--	0	89.0/11.0	580	--	0	70.8/29.2	726	88.8/11.2	1469
scaffold4254	down200kb	2928	T	1	C	--	0	--	0	--	0	--	0	--	0	--	0	--	0	--	0	--	0	--	0	98.3	868	--	0	97.5	197	--	0	--	0
scaffold4254	down200kb	2928	T	2	C/T	--	0	--	0	--	0	--	0	--	0	--	0	--	0	--	0	--	0	92.4/7.6	368	--	0	--	0	--	0	--	0	--	0
scaffold4254	down200kb	2928	T	2	T/C	78.8/21.0	518	92.2/7.8	1323	89.6/10.4	384	88.7/11.3	1338	78.9/21.1	394	90.0/9.7	412	--	0	--	0	--	0	--	0	--	0	91.4/8.6	514	--	0	75.9/24.1	498	91.3/8.7	1332
scaffold4254	down200kb	3056	G	1	A	--	0	--	0	--	0	--	0	--	0	--	0	--	0	--	0	--	0	96.7	210	98.3	743	--	0	100	218	--	0	--	0
scaffold4254	down200kb	3056	G	2	G/A	90.2/8.5	808	90.8/9.2	1456	93.4/5.9	666	87.2/12.8	1481	91.4/8.2	537	89.6/10.4	472	--	0	--	0	--	0	--	0	--	0	91.1/8.9	586	--	0	92.0/7.8	900	93.9/6.1	1558
scaffold4254	down200kb	3070	G	1	C	--	0	--	0	--	0	--	0	--	0	--	0	--	0	--	0	--	0	98.5	687	98.2	799	--	0	100	223	--	0	--	0
scaffold4254	down200kb	3070	G	2	G/C	77.2/22.8	1059	89.0/11.0	1461	85.6/14.4	825	85.7/14.3	1505	79.6/20.4	681	86.6/13.1	464	--	0	--	0	--	0	--	0	--	0	89.5/10.5	607	--	0	81.3/18.5	1115	93.9/6.1	1547
scaffold4254	down200kb	3234	T	1	G	--	0	--	0	--	0	--	0	--	0	--	0	--	0	--	0	--	0	--	0	97.8	811	--	0	97.3	219	--	0	--	0
scaffold4254	down200kb	3234	T	2	G/T	--	0	--	0	--	0	--	0	--	0	--	0	--	0	--	0	--	0	93.0/7.0	497	--	0	--	0	--	0	--	0	--	0
scaffold4254	down200kb	3234	T	2	T/G	72.3/27.7	712	91.7/8.3	1865	87.5/12.5	473	89.5/10.5	1515	75.1/24.9	394	91.8/8.2	437	--	0	--	0	--	0	--	0	--	0	90.0/10.0	600	--	0	71.8/28.2	656	94.3/5.7	1672
scaffold4254	down200kb	3273	A	2	A/G	75.9/24.1	1241	91.0/9.0	2542	87.9/12.1	992	85.3/14.7	2200	78.4/21.6	760	89.1/10.9	632	--	0	--	0	--	0	--	0	--	0	90.8/9.2	874	--	0	76.8/23.2	1344	93.1/6.9	2242
scaffold4254	down200kb	3273	A	1	G	--	0	--	0	--	0	--	0	--	0	--	0	--	0	--	0	--	0	--	0	98.2	1368	--	0	96.7	299	--	0	--	0
scaffold4254	down200kb	3273	A	2	G/A	--	0	--	0	--	0	--	0	--	0	--	0	--	0	--	0	--	0	94.1/5.9	917	--	0	--	0	--	0	--	0	--	0
scaffold4254	down200kb	8719	T	2	A/T	--	0	--	0	--	0	--	0	--	0	--	0	--	0	--	0	--	0	56.0/44.0	598	--	0	--	0	--	0	--	0	--	0
scaffold4254	down200kb	8719	T	2	T/A	64.6/35.4	421	88.5/11.5	383	87.8/12.2	296	84.7/15.3	365	69.8/30.2	215	91.1/8.9	101	--	0	--	0	--	0	--	0	68.1/31.9	933	88.9/11.1	117	76.5/23.5	345	69.4/30.6	297	90.9/9.1	285
scaffold4254	down200kb	8720	T	2	A/T	--	0	--	0	--	0	--	0	--	0	--	0	--	0	--	0	--	0	67.6/32.4	482	--	0	--	0	--	0	--	0	--	0
scaffold4254	down200kb	8720	T	2	T/A	54.1/45.9	270	88.5/11.5	295	78.6/21.4	187	83.0/17.0	276	54.8/45.2	124	84.9/15.1	93	--	0	--	0	--	0	--	0	62.1/37.8	739	86.0/14.0	86	71.7/27.9	276	52.8/47.2	212	87.3/12.7	229
scaffold4254	down200kb	8729	A	2	A/G	73.7/26.3	372	92.4/7.6	329	90.2/9.8	244	90.2/9.8	306	77.0/23.0	191	93.3/6.7	90	--	0	--	0	--	0	54.8/45.2	478	71.9/28.0	805	93.1/6.9	102	85.9/14.1	297	72.1/27.9	262	91.1/8.9	258
scaffold4254	down200kb	8731	A	2	A/G	80.6/19.4	417	88.5/11.5	409	88.5/11.5	312	85.2/14.8	386	80.6/19.4	227	82.5/17.5	114	--	0	--	0	--	0	53.2/46.4	575	71.3/28.7	1001	90.7/9.3	129	77.3/22.7	387	74.2/25.8	318	88.7/10.4	326
scaffold4254	down200kb	8732	C	1	G	99.2	393	99	389	99.3	299	100	346	98.5	203	100	104	99.5	203	--	0	--	0	97.3	335	100	773	100	123	100	325	97.5	279	99.3	305
scaffold4254	down200kb	8738	A	2	A/G	--	0	83.3/16.7	449	69.8/30.2	222	79.1/20.9	373	--	0	81.7/18.3	115	--	0	--	0	--	0	--	0	59.7/40.3	1185	83.1/16.9	124	70.4/29.6	416	--	0	85.7/14.3	322
scaffold4254	down200kb	8738	A	2	G/A	56.7/43.3	411	--	0	--	0	--	0	58.6/41.4	215	--	0	--	0	--	0	--	0	78.4/21.6	778	--	0	--	0	--	0	59.4/40.6	330	--	0
scaffold4254	down200kb	8747	T	1	C	99.2	733	99.8	534	99.1	444	99.8	464	99.2	393	100	148	100	231	--	0	--	0	99.5	1049	99.4	1378	99.4	167	99.2	502	99.3	538	99.7	398
scaffold4254	down200kb	8748	C	2	A/C	--	0	--	0	--	0	--	0	--	0	--	0	--	0	--	0	--	0	61.4/38.1	962	--	0	--	0	--	0	--	0	--	0
scaffold4254	down200kb	8748	C	2	C/A	64.6/35.0	709	87.7/12.3	528	86.1/13.9	438	85.6/14.4	465	64.6/35.1	350	85.7/13.6	147	--	0	--	0	--	0	--	0	68.4/31.6	1373	88.8/11.2	170	77.9/22.1	507	61.5/38.3	501	87.1/12.9	387
scaffold4254	down200kb	8754	C	2	C/T	62.5/37.5	905	85.3/14.7	605	85.7/14.3	589	84.6/15.4	557	63.8/36.2	456	85.3/14.7	170	--	0	--	0	--	0	--	0	68.7/31.3	1605	87.0/13.0	185	76.7/23.3	588	62.1/37.9	678	88.5/11.5	434
scaffold4254	down200kb	8754	C	2	T/C	--	0	--	0	--	0	--	0	--	0	--	0	--	0	--	0	--	0	62.8/37.2	1293	--	0	--	0	--	0	--	0	--	0
scaffold4254	down200kb	8792	C	2	C/T	66.6/33.4	806	90.2/9.8	634	86.3/13.7	569	86.4/13.6	588	68.3/31.7	416	85.1/14.9	181	--	0	--	0	--	0	--	0	66.4/33.6	1805	90.1/9.9	202	73.5/26.5	672	65.7/34.3	706	91.8/8.2	476
scaffold4254	down200kb	8792	C	2	T/C	--	0	--	0	--	0	--	0	--	0	--	0	--	0	--	0	--	0	57.9/42.1	1101	--	0	--	0	--	0	--	0	--	0
scaffold4254	down200kb	8798	A	1	G	99.4	507	99.1	568	98.7	303	98.9	541	98.6	277	100	160	100	277	--	0	--	0	99.7	748	99.8	1689	100	180	99.8	614	99	417	100	414
scaffold4254	down200kb	8821	A	2	A/G	--	0	86.6/13.4	351	74.6/25.4	228	86.6/13.4	352	--	0	84.0/16.0	94	--	0	--	0	--	0	--	0	61.0/39.0	1091	86.2/13.8	94	67.7/32.3	415	50.1/49.9	341	89.7/10.3	263
scaffold4254	down200kb	8821	A	2	G/A	50.7/49.3	418	--	0	--	0	--	0	54.3/45.7	210	--	0	--	0	--	0	--	0	75.1/24.9	684	--	0	--	0	--	0	--	0	--	0
scaffold4254	down200kb	8825	G	1	C	99.2	244	99.4	360	99.2	251	99.7	376	97.8	134	100	98	98.5	196	--	0	--	0	97	237	99.6	828	100	110	99.7	358	97.9	240	100	270
scaffold4254	down200kb	8826	C	1	T	100	223	100	315	99.6	244	99.7	324	99.2	126	100	91	98.9	178	--	0	--	0	100	224	99.9	719	100	91	100	319	99.6	235	100	239
scaffold4254	down200kb	8830	G	2	A/G	--	0	--	0	--	0	--	0	--	0	--	0	--	0	--	0	--	0	64.5/35.5	442	--	0	--	0	--	0	--	0	--	0
scaffold4254	down200kb	8830	G	2	G/A	55.0/45.0	309	91.2/8.8	365	87.5/12.5	200	92.9/7.1	354	63.3/36.7	147	89.9/10.1	99	--	0	--	0	--	0	--	0	70.1/29.9	1077	90.8/9.2	120	78.1/21.9	416	59.6/40.4	270	91.8/8.2	267
scaffold4254	down200kb	8837	A	2	A/T	56.0/44.0	200	89.0/11.0	264	86.3/13.7	139	94.5/5.5	236	56.6/42.4	99	88.6/11.4	70	--	0	--	0	--	0	--	0	68.6/31.4	765	85.1/14.9	74	75.2/24.8	282	55.5/44.5	173	89.3/10.7	187
scaffold4254	down200kb	8837	A	2	T/A	--	0	--	0	--	0	--	0	--	0	--	0	--	0	--	0	--	0	71.1/28.6	294	--	0	--	0	--	0	--	0	--	0
scaffold4254	down200kb	8839	G	1	A	98.7	227	99.2	264	99.3	136	100	261	--	0	95.9	74	100	107	--	0	--	0	99.4	334	99.8	800	100	96	100	317	100	198	99	200
scaffold9566	down2Mb	4434	C	2	C/T	83.1/16.8	3316	88.0/12.0	10203	76.1/23.9	2509	83.6/16.4	9295	84.9/15.1	3194	88.1/11.9	2470	85.9/14.1	5131	--	0	--	0	84.6/15.3	4369	90.3/9.7	10022	84.7/15.2	4256	63.8/36.2	2280	83.2/16.8	3879	57.2/42.8	6184
scaffold9566	down2Mb	4511	G	2	G/C	81.1/18.9	2632	87.3/12.7	6688	72.4/27.6	1988	86.0/14.0	8143	82.0/18.0	2556	90.5/9.5	2375	87.8/12.1	4578	--	0	--	0	84.2/15.7	3430	92.2/7.8	9761	86.4/13.6	3832	66.5/33.4	2112	82.2/17.8	3165	58.6/41.4	3895
scaffold9566	down2Mb	4630	T	2	G/T	--	0	--	0	--	0	--	0	--	0	--	0	--	0	--	0	--	0	--	0	--	0	--	0	--	0	--	0	51.0/49.0	5943
scaffold9566	down2Mb	4630	T	2	T/G	73.2/26.5	3162	86.9/13.1	9157	60.8/38.7	2232	79.9/20.1	9949	75.1/24.5	3155	86.8/13.2	2421	82.8/17.2	4987	--	0	--	0	78.0/21.8	4186	88.1/11.9	10209	79.6/20.4	4528	60.9/39.1	2183	75.6/24.3	3777	--	0
scaffold9566	down2Mb	4650	T	2	C/T	--	0	--	0	--	0	--	0	--	0	--	0	--	0	--	0	--	0	--	0	--	0	--	0	53.3/46.7	1231	--	0	65.0/35.0	3357
scaffold9566	down2Mb	4650	T	2	T/C	68.9/31.0	840	80.0/20.0	5262	58.3/41.4	645	70.3/29.7	5170	74.7/25.0	897	81.2/18.8	1239	73.3/26.7	2615	--	0	--	0	74.2/25.5	1156	82.0/18.0	5011	70.7/29.3	2374	--	0	78.7/21.3	1086	--	0
scaffold9566	down2Mb	4729	G	2	G/T	80.3/19.7	4492	83.1/16.9	7981	66.7/33.3	3117	76.7/23.3	6725	79.5/20.5	4400	84.1/15.9	1800	77.4/22.6	3714	--	0	--	0	81.6/18.4	5777	86.1/13.8	7860	77.2/22.8	3323	54.1/45.9	1775	80.1/19.9	5093	--	0
scaffold9566	down2Mb	4729	G	2	T/G	--	0	--	0	--	0	--	0	--	0	--	0	--	0	--	0	--	0	--	0	--	0	--	0	--	0	--	0	51.1/48.9	5173
scaffold9566	down2Mb	4902	A	2	A/G	82.4/17.6	4649	86.6/13.3	14589	71.2/28.8	3360	83.2/16.8	13009	82.2/17.8	4792	88.8/11.1	3792	85.0/14.9	7331	--	0	--	0	85.2/14.8	6598	90.3/9.6	14179	82.9/17.0	6046	59.5/40.5	2773	83.4/16.6	5886	53.1/46.8	7501
scaffold11638	downADJ	1448	A	2	A/G	61.6/38.4	619	73.0/27.0	2774	72.0/28.0	540	68.6/31.4	905	--	0	--	0	--	0	--	0	--	0	62.4/37.6	1354	65.9/34.1	3690	63.4/36.6	1013	76.7/23.3	834	--	0	--	0
scaffold11638	downADJ	1448	A	2	G/A	--	0	--	0	--	0	--	0	90.6/9.4	192	88.3/11.7	120	84.7/15.3	353	90.5/9.5	126	92.0/8.0	1529	--	0	--	0	--	0	--	0	--	0	--	0
scaffold11638	downADJ	1479	A	2	A/G	75.2/24.8	459	82.9/17.1	1115	79.8/20.2	382	90.4/9.6	343	--	0	--	0	--	0	--	0	--	0	61.9/38.1	825	88.7/11.3	1352	86.4/13.6	420	74.9/25.1	263	56.4/43.6	489	75.8/23.8	281
scaffold11638	downADJ	1942	T	1	A	--	0	--	0	--	0	--	0	--	0	--	0	--	0	--	0	--	0	99.3	287	99.9	736	100	213	100	142	--	0	--	0
scaffold11638	downADJ	1942	T	2	A/T	67.7/32.3	155	73.7/26.3	680	--	0	73.4/26.6	334	91.3/8.7	103	64.0/36.0	75	68.6/31.4	331	92.8/7.2	69	82.3/17.7	912	--	0	--	0	--	0	--	0	--	0	--	0
scaffold11638	downADJ	1942	T	2	T/A	--	0	--	0	55.6/44.4	162	--	0	--	0	--	0	--	0	--	0	--	0	--	0	--	0	--	0	--	0	--	0	--	0
scaffold11638	downADJ	2006	C	2	C/G	70.1/29.4	599	71.7/28.3	2388	75.9/24.1	601	68.5/31.4	1135	--	0	--	0	--	0	--	0	--	0	68.2/31.6	1587	71.9/28.1	3294	72.4/27.6	936	78.1/21.9	841	--	0	--	0
scaffold11638	downADJ	2006	C	2	G/C	--	0	--	0	--	0	--	0	89.5/10.5	152	82.1/17.9	95	76.9/22.4	437	93.7/6.3	126	85.0/14.9	1283	--	0	--	0	--	0	--	0	--	0	--	0
scaffold11638	downADJ	2028	T	2	C/T	59.4/40.6	604	65.1/34.8	2420	60.5/39.5	560	61.5/38.5	1151	--	0	--	0	--	0	--	0	--	0	63.9/36.1	1550	72.6/27.4	3407	75.3/24.7	973	78.7/21.2	859	83.5/16.5	959	76.3/23.5	960
scaffold11638	downADJ	2028	T	2	T/C	--	0	--	0	--	0	--	0	94.1/5.9	170	--	0	--	0	--	0	--	0	--	0	--	0	--	0	--	0	--	0	--	0
scaffold11638	downADJ	2039	A	2	A/T	--	0	--	0	--	0	--	0	94.5/5.5	145	--	0	--	0	--	0	--	0	--	0	--	0	--	0	--	0	--	0	--	0
scaffold11638	downADJ	2039	A	2	T/A	60.8/39.2	559	66.3/33.7	2304	58.6/41.4	543	63.2/36.8	1056	--	0	--	0	--	0	--	0	--	0	63.9/36.1	1381	74.9/25.1	3256	75.9/24.1	930	81.6/18.4	866	82.0/18.0	919	74.4/25.6	965
scaffold11638	downADJ	2059	C	2	A/C	56.5/43.5	457	66.3/33.6	2274	62.6/37.4	425	65.8/34.2	1147	--	0	--	0	--	0	--	0	--	0	62.0/38.0	1144	74.4/25.6	3628	74.3/25.7	1054	80.9/19.1	985	84.3/15.7	732	78.0/22.0	937
scaffold11638	downADJ	2064	T	2	C/T	52.3/47.7	533	64.5/35.5	2352	56.9/43.1	462	64.4/35.6	1181	--	0	--	0	--	0	--	0	--	0	58.9/41.1	1280	72.0/28.0	3785	73.5/26.5	1081	80.3/19.7	1001	83.7/16.3	773	77.8/22.2	953
scaffold11638	downADJ	2192	T	2	C/T	--	0	--	0	--	0	--	0	93.5/6.5	124	82.7/17.3	110	71.9/28.1	338	94.2/5.8	121	83.2/16.8	886	--	0	--	0	--	0	--	0	--	0	--	0
scaffold11638	downADJ	2192	T	2	T/C	57.5/42.3	407	74.4/25.6	1877	75.6/24.4	311	71.4/28.6	889	--	0	--	0	--	0	--	0	--	0	57.2/42.7	960	70.0/30.0	2748	67.5/32.5	872	79.0/21.0	718	--	0	--	0
scaffold11638	downADJ	2222	T	2	C/T	54.7/45.3	490	64.1/35.9	1898	55.6/44.4	435	64.3/35.7	976	--	0	--	0	--	0	--	0	--	0	66.8/33.2	1194	71.1/28.9	2755	68.4/31.6	832	79.1/20.9	747	78.1/21.9	899	73.3/26.7	757
scaffold11638	downADJ	2260	C	2	C/T	--	0	--	0	62.3/37.7	191	--	0	--	0	--	0	--	0	--	0	--	0	--	0	--	0	--	0	--	0	--	0	--	0
scaffold11638	downADJ	2260	C	1	T	--	0	--	0	--	0	--	0	--	0	--	0	--	0	--	0	--	0	--	0	97.2	940	95.8	306	100	288	--	0	--	0
scaffold11638	downADJ	2260	C	2	T/C	63.2/36.8	152	69.9/30.1	968	--	0	75.3/24.7	396	--	0	--	0	--	0	--	0	--	0	89.4/10.6	311	--	0	--	0	--	0	55.6/44.1	390	57.5/42.5	527
scaffold11638	downADJ	2376	T	2	C/T	--	0	54.9/45.1	1536	50.4/49.6	591	58.6/41.4	671	--	0	--	0	--	0	--	0	--	0	62.7/37.2	1787	66.7/33.3	1622	68.5/31.5	620	82.0/18.0	417	80.1/19.9	1319	66.4/33.6	602
scaffold11638	downADJ	2376	T	2	T/C	53.4/46.6	805	--	0	--	0	--	0	--	0	--	0	--	0	--	0	--	0	--	0	--	0	--	0	--	0	--	0	--	0
scaffold11638	downADJ	2443	C	2	C/G	70.3/29.7	807	80.9/19.0	3670	86.1/13.9	735	77.9/22.1	1735	--	0	--	0	--	0	--	0	--	0	68.8/31.1	1803	71.2/28.8	5008	70.6/29.3	1560	84.1/15.8	1211	--	0	--	0
scaffold11638	downADJ	2443	C	2	G/C	--	0	--	0	--	0	--	0	90.5/9.1	220	75.0/25.0	156	67.4/32.6	521	84.3/15.7	140	78.7/21.3	1435	--	0	--	0	--	0	--	0	--	0	--	0
scaffold11638	downADJ	2445	T	1	C	--	0	--	0	--	0	--	0	--	0	--	0	--	0	--	0	--	0	99.5	1755	99.9	5206	100	1596	99.9	1231	--	0	--	0
scaffold11638	downADJ	2445	T	2	C/T	86.2/13.8	770	87.5/12.5	3704	71.8/28.2	682	89.4/10.6	1776	94.7/5.3	243	77.8/22.2	176	70.4/29.6	591	90.3/9.7	165	82.3/17.7	1697	--	0	--	0	--	0	--	0	77.2/22.8	1383	70.5/29.5	1363
scaffold11638	downADJ	2449	G	2	A/G	--	0	--	0	--	0	--	0	94.0/6.0	251	80.7/19.3	197	73.6/26.3	655	88.5/11.5	174	82.7/17.3	1855	--	0	--	0	--	0	--	0	--	0	--	0
scaffold11638	downADJ	2449	G	2	G/A	63.7/36.3	796	72.9/27.1	4083	80.5/19.5	712	72.9/27.1	1861	--	0	--	0	--	0	--	0	--	0	64.9/35.0	1866	64.4/35.6	5502	64.3/35.7	1736	78.9/21.1	1266	--	0	--	0
scaffold11638	downADJ	2467	G	2	C/G	--	0	--	0	--	0	--	0	93.7/6.3	252	77.8/22.2	216	75.1/24.9	651	91.3/8.7	161	83.6/16.4	1858	--	0	--	0	--	0	--	0	--	0	--	0
scaffold11638	downADJ	2467	G	2	G/C	64.6/35.4	725	73.7/26.2	4077	76.4/23.6	665	73.3/26.7	1827	--	0	--	0	--	0	--	0	--	0	64.8/35.2	1719	64.4/35.6	5657	64.1/35.9	1743	79.9/20.1	1297	--	0	--	0
scaffold11638	downADJ	2485	G	2	A/G	65.4/34.6	601	65.1/34.8	3745	62.1/37.9	536	68.1/31.8	1591	--	0	--	0	--	0	--	0	--	0	76.5/23.4	1380	66.7/33.2	5180	68.8/31.2	1546	84.1/15.8	1187	82.9/16.9	1200	74.4/25.6	1270
scaffold11638	downADJ	2486	C	2	T/C	64.9/35.1	590	68.7/31.3	3530	58.9/41.1	565	68.8/31.2	1556	--	0	--	0	--	0	--	0	--	0	71.4/28.4	1463	70.4/29.5	4855	71.3/28.7	1440	83.3/16.7	1164	83.0/16.8	1174	77.3/22.6	1218
scaffold11638	downADJ	2494	A	2	A/G	66.0/34.0	748	72.2/27.8	4234	71.3/28.7	673	72.4/27.6	1820	--	0	--	0	--	0	--	0	--	0	63.9/36.1	1692	62.3/37.7	6215	63.4/36.6	1821	78.6/21.4	1359	--	0	--	0
scaffold11638	downADJ	2494	A	2	G/A	--	0	--	0	--	0	--	0	93.5/6.5	245	77.7/22.3	229	78.2/21.8	679	90.2/9.8	153	85.6/14.4	1900	--	0	--	0	--	0	--	0	--	0	--	0
scaffold11638	downADJ	2550	G	2	T/G	60.7/39.3	351	62.1/37.9	3490	50.4/49.6	280	65.2/34.8	1418	--	0	--	0	--	0	--	0	--	0	70.2/29.8	862	65.3/34.7	4947	65.8/34.2	1448	80.1/19.9	1093	80.9/19.1	622	70.8/29.2	1112
scaffold22334	up700kb	2805	C	2	C/T	77.7/22.2	2531	77.4/22.6	7197	80.1/19.7	1530	74.5/25.5	7473	--	0	--	0	77.0/23.0	3778	--	0	--	0	--	0	--	0	72.9/26.8	3419	--	0	75.7/24.3	3351	84.9/15.1	7413
scaffold22334	up700kb	2805	C	1	T	--	0	--	0	--	0	--	0	--	0	--	0	--	0	--	0	--	0	96.3	1336	98.5	4134	--	0	99.8	1161	--	0	--	0
scaffold22334	up700kb	2865	T	2	C/T	--	0	--	0	--	0	--	0	--	0	--	0	--	0	--	0	--	0	55.6/44.2	2875	50.8/49.2	7342	--	0	66.6/33.4	1666	--	0	--	0
scaffold22334	up700kb	2865	T	2	T/C	76.2/23.6	3086	81.6/18.4	8608	78.2/21.6	1841	81.0/19.0	9029	--	0	--	0	82.9/17.1	4403	--	0	--	0	--	0	--	0	79.5/20.5	4325	--	0	67.4/32.4	3341	84.5/15.5	7255
scaffold22334	up700kb	2925	G	2	C/G	--	0	--	0	--	0	--	0	--	0	--	0	--	0	--	0	--	0	--	0	50.1/49.9	8447	--	0	67.4/32.6	1912	--	0	--	0
scaffold22334	up700kb	2925	G	2	G/C	81.5/18.5	3899	82.7/17.3	10264	83.7/16.2	2587	81.9/18.0	11138	--	0	--	0	81.4/18.6	5459	--	0	--	0	55.0/44.9	3431	--	0	80.6/19.4	5574	--	0	73.3/26.7	4219	83.9/16.1	9595
scaffold22334	up700kb	2961	A	2	A/G	80.2/19.8	3490	87.9/12.1	6877	82.9/17.1	2403	85.0/15.0	8712	--	0	--	0	84.3/15.6	4288	--	0	--	0	50.4/49.6	3114	52.1/47.9	6557	84.7/15.3	4312	--	0	70.2/29.8	3921	88.3/11.7	6476
scaffold22334	up700kb	2961	A	2	G/A	--	0	--	0	--	0	--	0	--	0	--	0	--	0	--	0	--	0	--	0	--	0	--	0	66.1/33.9	1606	--	0	--	0
scaffold22334	up700kb	3019	A	2	A/G	85.0/15.0	3457	86.8/13.2	7827	86.7/13.3	2416	87.1/12.9	8097	--	0	--	0	86.2/13.8	3914	--	0	--	0	55.1/44.9	2642	53.7/46.3	5388	87.3/12.7	3491	--	0	77.9/22.1	3738	87.8/12.2	7128
scaffold22334	up700kb	3019	A	2	G/A	--	0	--	0	--	0	--	0	--	0	--	0	--	0	--	0	--	0	--	0	--	0	--	0	63.1/36.9	1228	--	0	--	0
scaffold22334	up700kb	3139	T	2	C/T	--	0	--	0	--	0	--	0	--	0	--	0	--	0	--	0	--	0	55.5/44.5	2888	51.0/49.0	6653	--	0	70.3/29.7	1548	--	0	--	0
scaffold22334	up700kb	3139	T	2	T/C	79.5/20.5	3124	83.0/17.0	8034	81.6/18.4	2202	83.9/16.1	8532	--	0	--	0	81.9/18.1	4470	--	0	--	0	--	0	--	0	82.2/17.8	3413	--	0	69.4/30.6	3659	84.2/15.8	7529
scaffold22334	up700kb	3191	T	2	C/T	--	0	--	0	--	0	--	0	--	0	--	0	--	0	--	0	--	0	--	0	50.1/49.9	5555	--	0	69.0/31.0	1281	--	0	--	0
scaffold22334	up700kb	3191	T	2	T/C	86.2/13.8	3154	83.1/16.9	7481	86.4/13.6	2123	81.9/18.1	7383	--	0	--	0	79.6/20.4	3888	--	0	--	0	58.6/41.3	2332	--	0	80.6/19.4	2886	--	0	77.3/22.7	3347	83.7/16.3	6983
scaffold22334	up700kb	3203	G	2	A/G	--	0	--	0	--	0	--	0	--	0	--	0	--	0	--	0	--	0	53.2/46.7	2091	52.5/47.5	5233	--	0	70.9/29.0	1240	--	0	--	0
scaffold22334	up700kb	3203	G	2	G/A	81.6/18.3	2592	81.6/18.4	7137	82.6/17.4	1750	80.0/20.0	6983	--	0	--	0	78.3/21.7	3601	--	0	--	0	--	0	--	0	79.6/20.4	2740	--	0	72.4/27.6	2951	83.3/16.7	6683
scaffold22334	up700kb	3226	G	2	A/G	--	0	--	0	--	0	--	0	--	0	--	0	--	0	--	0	--	0	--	0	50.1/49.9	5773	--	0	68.2/31.8	1340	--	0	--	0
scaffold22334	up700kb	3226	G	2	G/A	84.7/15.2	3544	81.4/18.6	7472	84.6/15.3	2458	80.0/20.0	7322	--	0	--	0	78.5/21.5	3897	--	0	--	0	51.3/48.7	2574	--	0	80.2/19.7	2894	--	0	76.8/23.2	4016	83.0/17.0	7142
scaffold22334	up700kb	3371	T	2	C/T	--	0	--	0	--	0	--	0	--	0	--	0	--	0	--	0	--	0	68.6/31.4	1355	59.5/40.5	6098	--	0	73.9/26.1	1446	--	0	--	0
scaffold22334	up700kb	3371	T	2	T/C	62.4/37.4	1258	70.3/29.5	6755	64.7/34.7	754	71.1/28.9	6916	--	0	--	0	67.7/32.2	3534	--	0	--	0	--	0	--	0	69.1/30.8	3163	--	0	52.0/48.0	1505	72.7/27.3	6546
scaffold24181	down500kb	3973	G	1	A	--	0	--	0	--	0	--	0	--	0	--	0	--	0	--	0	--	0	--	0	99.8	6050	--	0	99.9	1190	--	0	--	0
scaffold24181	down500kb	3973	G	2	A/G	82.1/17.8	1130	74.1/25.9	5569	75.4/24.5	1061	69.7/30.3	4983	72.5/27.5	1326	68.5/31.5	1432	69.5/30.5	2623	72.5/27.4	1258	81.1/18.9	5864	77.3/22.7	1690	--	0	65.9/34.1	2132	--	0	74.0/25.9	1774	--	0
scaffold24181	down500kb	3973	G	2	G/A	--	0	--	0	--	0	--	0	--	0	--	0	--	0	--	0	--	0	--	0	--	0	--	0	--	0	--	0	68.3/31.7	6196
scaffold24181	down500kb	4007	T	2	T/C	75.0/25.0	1229	82.0/17.9	6619	75.9/24.1	1082	81.0/19.0	5868	86.0/14.0	1460	81.6/18.4	1648	80.0/20.0	3079	--	0	--	0	82.1/17.9	1784	82.7/17.3	6359	81.6/18.4	2474	56.3/43.7	1190	82.0/18.0	1876	75.7/24.3	7764
scaffold24181	down500kb	4065	G	2	G/A	85.6/14.4	2124	94.1/5.9	8479	87.1/12.9	1573	90.4/9.6	10198	90.1/9.9	2061	90.3/9.7	3302	90.0/10.0	5900	--	0	--	0	88.8/11.2	2900	90.1/9.9	11223	91.6/8.4	4715	72.8/27.2	1856	88.6/11.4	2915	91.6/8.4	7974
scaffold24181	down500kb	4154	T	2	T/G	81.0/19.0	4472	89.8/10.2	10084	80.8/19.2	3093	85.9/14.1	8650	84.6/15.4	3559	86.1/13.9	2823	84.5/15.4	5043	--	0	--	0	86.5/13.4	5666	82.6/17.4	7296	86.4/13.6	4036	53.1/46.9	1349	82.3/17.6	5307	87.8/12.2	10575
scaffold24181	down500kb	4223	T	1	C	--	0	--	0	--	0	--	0	--	0	--	0	--	0	--	0	--	0	--	0	98.4	1083	--	0	99.2	594	--	0	--	0
scaffold24181	down500kb	4223	T	2	T/C	78.8/21.1	2150	88.1/11.9	5844	76.0/23.8	1485	83.9/16.0	6630	84.9/15.1	1739	87.7/12.2	2199	83.4/16.6	3640	--	0	--	0	87.2/12.7	2672	--	0	87.3/12.7	3119	--	0	81.2/18.8	2382	89.1/10.9	9808
scaffold24181	down500kb	4237	T	1	C	--	0	--	0	--	0	--	0	--	0	--	0	--	0	--	0	--	0	--	0	98.9	1813	--	0	98.9	696	--	0	--	0
scaffold24181	down500kb	4237	T	2	T/C	53.1/46.9	2476	77.7/22.3	5135	51.1/48.9	1703	79.5/20.4	6189	59.3/40.7	1993	82.3/17.7	2104	77.2/22.8	3485	59.1/40.9	1829	88.3/11.7	3257	60.5/39.5	3090	--	0	80.6/19.4	3112	--	0	54.2/45.8	2806	86.9/13.0	7564
scaffold24181	down500kb	4279	C	1	A	--	0	--	0	--	0	--	0	--	0	--	0	--	0	--	0	--	0	--	0	98.9	824	--	0	99.7	380	--	0	--	0
scaffold24181	down500kb	4279	C	2	C/A	83.0/17.0	2396	89.3/10.7	4945	84.1/15.9	1486	84.0/16.0	4120	87.0/13.0	1871	86.4/13.6	1329	83.2/16.8	2214	--	0	--	0	89.2/10.8	3089	--	0	85.6/14.4	1951	--	0	84.5/15.5	2544	90.4/9.6	7536
scaffold24181	down500kb	4353	T	1	G	--	0	--	0	--	0	--	0	--	0	--	0	--	0	--	0	--	0	--	0	99.7	2020	--	0	99.4	486	--	0	--	0
scaffold24181	down500kb	4353	T	2	T/G	71.3/28.7	2718	73.0/27.0	4223	71.4/28.6	1671	70.6/29.4	3307	74.5/25.5	2131	73.0/27.0	1125	71.0/29.0	1806	74.3/25.7	2086	60.5/39.5	2511	77.7/22.3	3599	--	0	74.5/25.5	1617	--	0	72.3/27.7	3052	94.1/5.9	4663
scaffold24181	down500kb	4361	G	2	G/T	71.4/28.6	3023	72.3/27.7	4377	71.3/28.7	1871	69.8/30.1	3675	75.4/24.6	2341	72.3/27.7	1257	69.8/30.2	1961	77.4/22.5	2250	57.2/42.8	2849	78.0/22.0	4044	--	0	72.9/27.1	1762	--	0	73.1/26.8	3405	93.8/6.2	4881
scaffold24181	down500kb	4361	G	1	T	--	0	--	0	--	0	--	0	--	0	--	0	--	0	--	0	--	0	--	0	99.8	2304	--	0	99.6	532	--	0	--	0
scaffold24181	down500kb	4377	C	2	C/T	80.0/19.9	2627	93.8/6.2	4222	81.3/18.7	1617	91.1/8.9	3832	84.4/15.6	2010	93.2/6.8	1322	91.9/8.1	2014	--	0	--	0	88.7/11.3	3591	84.3/15.7	2517	92.2/7.8	1829	63.8/36.2	569	82.9/17.1	3060	92.1/7.9	4811
scaffold24181	down500kb	4452	A	2	A/G	70.6/29.4	1671	90.4/9.6	2195	70.4/29.6	963	85.8/14.2	1576	75.4/24.6	1355	87.4/12.6	524	86.2/13.6	872	--	0	--	0	79.5/20.4	2153	--	0	87.1/12.9	775	--	0	73.1/26.9	1852	89.9/10.1	3111
scaffold24181	down500kb	4452	A	1	G	--	0	--	0	--	0	--	0	--	0	--	0	--	0	--	0	--	0	--	0	98.1	259	--	0	97.3	148	--	0	--	0
scaffold24181	down500kb	4462	T	1	C	--	0	--	0	--	0	--	0	--	0	--	0	--	0	--	0	--	0	--	0	99.7	1157	--	0	100	252	--	0	--	0
scaffold24181	down500kb	4462	T	2	C/T	--	0	--	0	--	0	--	0	--	0	--	0	--	0	--	0	51.4/48.6	1330	--	0	--	0	--	0	--	0	--	0	--	0
scaffold24181	down500kb	4462	T	2	T/C	58.2/41.8	1957	66.9/33.1	2264	58.2/41.8	1148	63.6/36.4	1578	62.1/37.9	1659	64.5/35.5	507	64.8/35.2	878	63.3/36.7	1480	--	0	61.9/38.1	2779	--	0	65.5/34.5	772	--	0	60.5/39.5	2103	89.4/10.6	2503
scaffold24181	down500kb	4482	G	1	C	--	0	--	0	--	0	--	0	--	0	--	0	--	0	--	0	--	0	--	0	99.6	845	--	0	98.9	185	--	0	--	0
scaffold24181	down500kb	4482	G	2	C/G	--	0	--	0	50.1/49.8	731	--	0	--	0	--	0	--	0	--	0	--	0	--	0	--	0	--	0	--	0	--	0	--	0
scaffold24181	down500kb	4482	G	2	G/C	53.5/46.5	1212	68.9/31.1	1757	--	0	64.2/35.8	1166	56.8/43.2	1100	66.3/33.7	395	68.1/31.3	664	55.3/44.7	890	51.5/48.5	1051	58.0/41.8	1766	--	0	66.1/33.9	593	--	0	52.0/48.0	1343	90.8/9.2	2035
scaffold25975	up1Mb	2603	A	2	A/C	--	0	--	0	--	0	--	0	--	0	--	0	--	0	--	0	--	0	--	0	93.1/6.9	6756	--	0	75.8/24.2	1192	--	0	--	0
scaffold25975	up1Mb	2603	A	3	A/C/T	77.7/12.8/9.4	530	80.5/10.0/9.6	4335	72.4/18.6/9.0	555	77.4/12.7/9.9	3703	--	0	82.6/10.2/7.2	1224	78.8/10.8/10.4	2649	--	0	--	0	84.3/9.3/6.4	1609	--	0	79.7/10.8/9.5	2409	--	0	77.8/12.5/9.7	1071	--	0
scaffold25975	up1Mb	2603	A	2	A/T	--	0	--	0	--	0	--	0	--	0	--	0	--	0	90.1/9.6	345	91.5/8.3	2791	--	0	--	0	--	0	--	0	--	0	--	0
scaffold25975	up1Mb	2603	A	3	A/T/C	--	0	--	0	--	0	--	0	76.1/12.5/11.5	602	--	0	--	0	--	0	--	0	--	0	--	0	--	0	--	0	--	0	65.7/23.5/10.8	1271
scaffold25975	up1Mb	2642	G	2	G/A	83.3/16.4	839	89.5/10.5	4298	81.8/18.0	795	86.5/13.5	3634	85.4/14.3	879	88.5/11.5	1220	88.5/11.5	2579	--	0	--	0	89.1/10.6	2316	92.0/8.0	6416	87.7/12.3	2354	73.5/26.5	1180	87.0/13.0	1548	88.6/11.4	1330
scaffold25975	up1Mb	2702	T	2	T/C	85.7/14.3	659	91.4/8.6	5345	92.8/7.2	678	90.4/9.6	4319	89.6/10.4	695	93.7/6.3	1490	90.8/9.2	3153	83.9/16.1	360	92.9/7.1	3393	89.9/10.1	1736	--	0	91.8/8.2	2662	--	0	87.5/12.5	1341	79.6/20.4	1722
scaffold25975	up1Mb	2723	G	2	G/A	89.4/10.6	900	93.0/7.0	5596	94.2/5.8	937	91.7/8.3	4714	91.6/8.4	1039	94.4/5.6	1584	91.9/8.1	3331	88.9/11.1	540	93.7/6.3	3730	92.6/7.4	2447	--	0	93.4/6.6	2912	--	0	90.5/9.5	1814	81.6/18.4	1831
scaffold31809	up50kb	1595	T	1	A	--	0	--	0	--	0	--	0	--	0	--	0	--	0	--	0	--	0	98.2	389	98.3	1478	--	0	96.4	391	--	0	--	0
scaffold31809	up50kb	1595	T	2	A/T	50.6/49.4	417	--	0	58.9/41.1	202	--	0	--	0	--	0	--	0	--	0	--	0	--	0	--	0	--	0	--	0	--	0	--	0
scaffold31809	up50kb	1595	T	2	T/A	--	0	74.9/24.7	2165	--	0	69.6/30.2	2428	--	0	--	0	--	0	--	0	--	0	--	0	--	0	64.7/35.3	1225	--	0	50.4/49.6	383	86.3/13.4	2395
scaffold31809	up50kb	1596	T	2	A/T	--	0	--	0	--	0	--	0	--	0	--	0	--	0	--	0	--	0	--	0	85.7/14.3	4909	--	0	85.5/14.5	1166	--	0	--	0
scaffold31809	up50kb	1596	T	2	T/A	90.7/9.0	622	53.6/46.3	4686	86.1/13.5	303	52.5/47.5	4738	--	0	--	0	--	0	--	0	--	0	63.7/35.8	388	--	0	62.4/37.6	2051	--	0	89.2/10.5	601	70.3/29.6	4196
scaffold31809	up50kb	1607	G	1	A	--	0	--	0	--	0	--	0	--	0	--	0	--	0	--	0	--	0	99.8	2240	99.9	7915	--	0	100	2003	--	0	--	0
scaffold31809	up50kb	1607	G	2	A/G	--	0	60.5/39.5	6162	51.1/48.7	1672	62.8/37.2	6628	--	0	--	0	--	0	--	0	--	0	--	0	--	0	62.2/37.8	2801	--	0	--	0	--	0
scaffold31809	up50kb	1607	G	2	G/A	55.6/44.2	2780	--	0	--	0	--	0	--	0	--	0	--	0	--	0	--	0	--	0	--	0	--	0	--	0	54.1/45.8	3051	59.6/40.4	5334
scaffold31809	up50kb	1610	T	1	C	--	0	--	0	--	0	--	0	--	0	--	0	--	0	--	0	--	0	99.9	2353	99.8	7681	--	0	99.9	1893	--	0	--	0
scaffold31809	up50kb	1610	T	2	C/T	--	0	61.3/38.7	5910	52.4/47.6	1714	62.1/37.9	6182	--	0	--	0	--	0	--	0	--	0	--	0	--	0	59.5/40.5	2568	--	0	--	0	--	0
scaffold31809	up50kb	1610	T	2	T/C	54.2/45.8	2833	--	0	--	0	--	0	--	0	--	0	--	0	--	0	--	0	--	0	--	0	--	0	--	0	52.9/47.0	3110	59.2/40.8	5107
scaffold31809	up50kb	1646	A	2	A/G	76.4/23.6	2406	53.6/46.4	5750	72.3/27.7	1446	62.5/37.5	4610	--	0	--	0	--	0	--	0	--	0	--	0	--	0	69.0/31.0	1773	--	0	75.2/24.8	2632	74.2/25.8	5232
scaffold31809	up50kb	1646	A	1	G	--	0	--	0	--	0	--	0	--	0	--	0	--	0	--	0	--	0	98.2	1058	98.4	2379	--	0	100	619	--	0	--	0
scaffold31809	up50kb	1668	A	2	A/G	69.4/30.6	1623	57.5/42.5	3001	62.1/37.9	1023	--	0	--	0	--	0	--	0	--	0	--	0	--	0	--	0	--	0	--	0	65.7/34.3	1741	74.2/25.8	3670
scaffold31809	up50kb	1668	A	1	G	--	0	--	0	--	0	--	0	--	0	--	0	--	0	--	0	--	0	99.7	760	99.8	5365	--	0	99.8	1456	--	0	--	0
scaffold31809	up50kb	1668	A	2	G/A	--	0	--	0	--	0	55.1/44.9	4860	--	0	--	0	--	0	--	0	--	0	--	0	--	0	58.1/41.9	2126	--	0	--	0	--	0
scaffold31809	up50kb	1680	G	1	A	--	0	--	0	--	0	--	0	--	0	--	0	--	0	--	0	--	0	99.9	915	99.8	5576	--	0	100	1586	--	0	--	0
scaffold31809	up50kb	1680	G	2	A/G	--	0	51.2/48.8	2848	--	0	53.5/46.5	5524	--	0	--	0	--	0	--	0	--	0	--	0	--	0	55.5/44.5	2552	--	0	--	0	--	0
scaffold31809	up50kb	1680	G	2	G/A	70.1/29.9	2072	--	0	64.3/35.7	1301	--	0	--	0	--	0	--	0	--	0	--	0	--	0	--	0	--	0	--	0	67.1/32.9	2186	68.3/31.7	3348
scaffold31809	up50kb	1695	A	2	A/G	62.8/37.1	2054	--	0	56.6/43.4	1298	--	0	--	0	--	0	--	0	--	0	--	0	--	0	--	0	--	0	--	0	60.1/39.9	2160	56.0/44.0	2644
scaffold31809	up50kb	1695	A	1	G	--	0	--	0	--	0	--	0	--	0	--	0	--	0	--	0	--	0	99.8	1202	99.7	6394	--	0	99.8	1773	--	0	--	0
scaffold31809	up50kb	1695	A	2	G/A	--	0	61.9/38.0	2683	--	0	64.1/35.9	4933	--	0	--	0	--	0	--	0	--	0	--	0	--	0	63.9/36.0	2347	--	0	--	0	--	0
scaffold31809	up50kb	1708	A	2	A/G	62.2/37.8	1953	--	0	54.1/45.9	1198	--	0	--	0	--	0	--	0	--	0	--	0	--	0	--	0	--	0	--	0	59.9/40.1	2011	59.2/40.8	2749
scaffold31809	up50kb	1708	A	1	G	--	0	--	0	--	0	--	0	--	0	--	0	--	0	--	0	--	0	99.5	1165	96.4	3696	--	0	98.4	1316	--	0	--	0
scaffold31809	up50kb	1708	A	2	G/A	--	0	60.0/40.0	2800	--	0	59.1/40.9	3128	--	0	--	0	--	0	--	0	--	0	--	0	--	0	59.0/41.0	1621	--	0	--	0	--	0
scaffold31809	up50kb	1719	A	2	A/G	66.2/33.8	1845	--	0	59.9/40.1	1155	--	0	--	0	--	0	--	0	--	0	--	0	--	0	--	0	--	0	--	0	63.1/36.9	1997	60.3/39.7	2791
scaffold31809	up50kb	1719	A	1	G	--	0	--	0	--	0	--	0	--	0	--	0	--	0	--	0	--	0	99.8	1065	99.9	2938	--	0	100	1002	--	0	--	0
scaffold31809	up50kb	1719	A	2	G/A	--	0	58.2/41.8	2923	--	0	58.2/41.8	2725	--	0	--	0	--	0	--	0	--	0	--	0	--	0	60.2/39.8	1286	--	0	--	0	--	0
scaffold31809	up50kb	1726	T	1	C	--	0	--	0	--	0	--	0	--	0	--	0	--	0	--	0	--	0	99.6	1361	99.8	2864	--	0	99.9	891	--	0	--	0
scaffold31809	up50kb	1726	T	2	C/T	--	0	60.8/39.2	2937	--	0	61.3/38.7	2756	--	0	--	0	--	0	--	0	--	0	--	0	--	0	61.2/38.8	1280	--	0	--	0	--	0
scaffold31809	up50kb	1726	T	2	T/C	56.0/44.0	1838	--	0	50.5/49.4	1166	--	0	--	0	--	0	--	0	--	0	--	0	--	0	--	0	--	0	--	0	53.0/47.0	1923	57.4/42.6	2807
scaffold31809	up50kb	1778	A	2	A/G	50.8/49.2	2169	--	0	--	0	--	0	--	0	--	0	--	0	--	0	--	0	--	0	--	0	--	0	--	0	51.1/48.9	2427	65.5/34.5	3384
scaffold31809	up50kb	1778	A	1	G	--	0	--	0	--	0	--	0	--	0	--	0	--	0	--	0	--	0	99.8	1982	99.7	3074	--	0	99.8	893	--	0	--	0
scaffold31809	up50kb	1778	A	2	G/A	--	0	52.3/47.7	3395	51.6/48.4	1400	52.9/47.1	3498	--	0	--	0	--	0	--	0	--	0	--	0	--	0	51.8/48.2	1475	--	0	--	0	--	0
scaffold31809	up50kb	1801	T	1	C	--	0	--	0	--	0	--	0	--	0	--	0	--	0	--	0	--	0	99.8	1718	99.4	2357	--	0	99.5	656	--	0	--	0
scaffold31809	up50kb	1801	T	2	C/T	69.1/30.9	1332	56.7/43.0	2236	70.1/29.9	843	55.9/44.0	2356	--	0	--	0	--	0	--	0	--	0	--	0	--	0	56.1/43.9	976	--	0	68.1/31.8	1410	--	0
scaffold31809	up50kb	1801	T	2	T/C	--	0	--	0	--	0	--	0	--	0	--	0	--	0	--	0	--	0	--	0	--	0	--	0	--	0	--	0	62.2/37.8	2015
scaffold31809	up50kb	1802	A	2	A/G	50.4/49.3	1403	53.5/46.0	2694	--	0	54.4/45.1	2846	--	0	--	0	--	0	--	0	--	0	--	0	--	0	55.1/44.5	1176	--	0	51.9/48.1	1548	71.6/28.1	2681
scaffold31809	up50kb	1802	A	1	G	--	0	--	0	--	0	--	0	--	0	--	0	--	0	--	0	--	0	99.3	1315	98.1	2292	--	0	99.2	623	--	0	--	0
scaffold31809	up50kb	1802	A	2	G/A	--	0	--	0	52.2/47.7	941	--	0	--	0	--	0	--	0	--	0	--	0	--	0	--	0	--	0	--	0	--	0	--	0
scaffold31809	up50kb	1808	C	2	C/G	61.1/38.6	1271	69.3/29.8	1889	59.2/40.1	735	71.1/27.9	2000	--	0	--	0	--	0	--	0	--	0	--	0	--	0	70.8/28.7	822	--	0	62.9/36.4	1319	83.8/15.8	2091
scaffold31809	up50kb	1808	C	1	G	--	0	--	0	--	0	--	0	--	0	--	0	--	0	--	0	--	0	98.8	911	95.2	929	--	0	95.7	255	--	0	--	0
scaffold31809	up50kb	1822	T	1	A	--	0	--	0	--	0	--	0	--	0	--	0	--	0	--	0	--	0	98.7	669	98.7	1343	--	0	96.2	392	--	0	--	0
scaffold31809	up50kb	1822	T	2	T/A	76.6/23.4	1473	63.7/36.3	2235	72.5/27.3	894	64.8/35.2	2349	--	0	--	0	--	0	--	0	--	0	--	0	--	0	63.0/36.7	1046	--	0	75.2/24.8	1595	78.1/21.9	2540
scaffold31809	up50kb	1824	T	2	A/T	--	0	--	0	--	0	--	0	--	0	--	0	--	0	--	0	--	0	51.7/48.3	393	--	0	--	0	--	0	--	0	--	0
scaffold31809	up50kb	1824	T	2	T/A	76.5/23.0	443	84.8/15.2	1777	77.6/22.1	303	85.1/14.9	1786	--	0	--	0	--	0	--	0	--	0	--	0	56.9/43.0	1219	91.8/8.2	731	60.6/39.4	368	78.8/21.2	518	91.9/8.1	1858
scaffold31809	up50kb	1830	G	2	G/T	88.1/11.9	697	51.4/48.6	2257	87.3/12.7	434	50.3/49.7	2462	--	0	--	0	--	0	--	0	--	0	--	0	--	0	53.1/46.9	988	--	0	88.4/11.6	727	71.4/28.6	2299
scaffold31809	up50kb	1830	G	1	T	--	0	--	0	--	0	--	0	--	0	--	0	--	0	--	0	--	0	--	0	98.1	2190	--	0	98.7	633	--	0	--	0
scaffold31809	up50kb	1830	G	2	T/G	--	0	--	0	--	0	--	0	--	0	--	0	--	0	--	0	--	0	89.7/10.3	155	--	0	--	0	--	0	--	0	--	0
scaffold31809	up50kb	1835	A	2	A/G	67.7/32.3	1717	--	0	62.4/37.6	1034	--	0	--	0	--	0	--	0	--	0	--	0	--	0	--	0	--	0	--	0	67.3/32.6	1769	64.4/35.6	3110
scaffold31809	up50kb	1835	A	1	G	--	0	--	0	--	0	--	0	--	0	--	0	--	0	--	0	--	0	99.7	1180	99.8	3545	--	0	98.4	992	--	0	--	0
scaffold31809	up50kb	1835	A	2	G/A	--	0	56.3/43.7	3239	--	0	55.1/44.9	3472	--	0	--	0	--	0	--	0	--	0	--	0	--	0	54.2/45.8	1379	--	0	--	0	--	0
scaffold31809	up50kb	1844	A	2	A/G	63.9/36.1	1641	--	0	61.7/38.3	1008	--	0	--	0	--	0	--	0	--	0	--	0	--	0	--	0	--	0	--	0	63.9/36.1	1728	63.5/36.5	2986
scaffold31809	up50kb	1844	A	1	G	--	0	--	0	--	0	--	0	--	0	--	0	--	0	--	0	--	0	99.7	1170	99.5	3491	--	0	99.6	967	--	0	--	0
scaffold31809	up50kb	1844	A	2	G/A	--	0	57.5/42.5	3166	--	0	57.1/42.9	3284	--	0	--	0	--	0	--	0	--	0	--	0	--	0	55.5/44.5	1270	--	0	--	0	--	0
scaffold31809	up50kb	1858	A	2	A/C	83.8/15.7	433	80.5/19.4	2160	83.3/16.7	270	79.7/20.1	2168	--	0	--	0	--	0	--	0	--	0	50.9/49.1	228	66.0/34.0	2351	78.9/20.7	726	65.4/34.6	656	87.2/12.2	493	89.3/10.5	1987
scaffold31809	up50kb	1886	G	1	A	--	0	--	0	--	0	--	0	--	0	--	0	--	0	--	0	--	0	99.9	1277	99.7	3235	--	0	100	933	--	0	--	0
scaffold31809	up50kb	1886	G	2	A/G	--	0	54.3/45.7	3360	--	0	52.7/47.3	3161	--	0	--	0	--	0	--	0	--	0	--	0	--	0	51.4/48.6	1217	--	0	--	0	--	0
scaffold31809	up50kb	1886	G	2	G/A	62.0/37.9	1582	--	0	56.5/43.5	904	--	0	--	0	--	0	--	0	--	0	--	0	--	0	--	0	--	0	--	0	59.5/40.5	1461	66.1/33.9	3279
scaffold31809	up50kb	1890	A	2	A/C	61.6/38.3	1691	--	0	57.1/42.8	980	--	0	--	0	--	0	--	0	--	0	--	0	--	0	--	0	--	0	--	0	58.5/41.4	1621	64.1/35.8	3465
scaffold31809	up50kb	1890	A	1	C	--	0	--	0	--	0	--	0	--	0	--	0	--	0	--	0	--	0	99.7	1444	99.7	3719	--	0	98.9	1157	--	0	--	0
scaffold31809	up50kb	1890	A	2	C/A	--	0	56.0/44.0	3582	--	0	54.8/45.2	3351	--	0	--	0	--	0	--	0	--	0	--	0	--	0	54.8/45.1	1340	--	0	--	0	--	0
scaffold31809	up50kb	1950	A	2	A/G	53.3/46.7	2282	--	0	--	0	--	0	--	0	--	0	--	0	--	0	--	0	--	0	--	0	--	0	--	0	50.8/49.2	2500	60.5/39.5	10448
scaffold31809	up50kb	1950	A	1	G	--	0	--	0	--	0	--	0	--	0	--	0	--	0	--	0	--	0	99.6	2320	99.7	12385	--	0	99.9	3908	--	0	--	0
scaffold31809	up50kb	1950	A	2	G/A	--	0	56.5/43.5	9920	51.5/48.5	1497	58.3/41.7	10933	--	0	--	0	--	0	--	0	--	0	--	0	--	0	57.8/42.2	4154	--	0	--	0	--	0
scaffold31809	up50kb	1964	G	1	A	--	0	--	0	--	0	--	0	--	0	--	0	--	0	--	0	--	0	100	2005	99.9	11188	--	0	100	3491	--	0	--	0
scaffold31809	up50kb	1964	G	2	A/G	--	0	54.7/45.3	9822	--	0	55.9/44.1	10277	--	0	--	0	--	0	--	0	--	0	--	0	--	0	55.5/44.5	4029	--	0	--	0	--	0
scaffold31809	up50kb	1964	G	2	G/A	57.6/42.4	2085	--	0	52.2/47.8	1377	--	0	--	0	--	0	--	0	--	0	--	0	--	0	--	0	--	0	--	0	56.9/43.1	2400	62.2/37.8	10238
scaffold31809	up50kb	1975	G	1	A	--	0	--	0	--	0	--	0	--	0	--	0	--	0	--	0	--	0	99.4	2235	99.8	10084	--	0	99.5	3167	--	0	--	0
scaffold31809	up50kb	1975	G	2	A/G	--	0	52.6/47.4	9895	--	0	53.2/46.8	9963	--	0	--	0	--	0	--	0	--	0	--	0	--	0	52.8/47.2	3917	--	0	--	0	--	0
scaffold31809	up50kb	1975	G	2	G/A	56.9/43.1	2381	--	0	50.3/49.5	1548	--	0	--	0	--	0	--	0	--	0	--	0	--	0	--	0	--	0	--	0	56.5/43.4	2777	64.4/35.6	10412
scaffold31809	up50kb	2019	C	2	C/G	--	0	--	0	--	0	--	0	--	0	--	0	--	0	--	0	--	0	--	0	--	0	--	0	--	0	--	0	62.6/37.4	8962
scaffold31809	up50kb	2019	C	1	G	--	0	--	0	--	0	--	0	--	0	--	0	--	0	--	0	--	0	99.4	2022	99.7	9764	--	0	99.8	3257	--	0	--	0
scaffold31809	up50kb	2019	C	2	G/C	53.4/46.6	1729	54.9/45.1	8659	56.5/43.4	1156	54.6/45.4	8942	--	0	--	0	--	0	--	0	--	0	--	0	--	0	54.0/46.0	3481	--	0	51.2/48.8	2160	--	0
scaffold31809	up50kb	2043	C	2	C/T	61.8/38.2	1331	--	0	61.4/38.6	816	--	0	--	0	--	0	--	0	--	0	--	0	--	0	--	0	--	0	--	0	65.6/34.4	1580	65.4/34.6	8346
scaffold31809	up50kb	2043	C	1	T	--	0	--	0	--	0	--	0	--	0	--	0	--	0	--	0	--	0	--	0	99.3	9841	--	0	98.9	3110	--	0	--	0
scaffold31809	up50kb	2043	C	2	T/C	--	0	51.7/48.3	8246	--	0	54.5/45.5	8477	--	0	--	0	--	0	--	0	--	0	89.3/10.7	1135	--	0	54.4/45.6	3361	--	0	--	0	--	0
scaffold34198	down100kb	2989	T	2	G/T	--	0	--	0	--	0	--	0	--	0	--	0	--	0	--	0	--	0	--	0	--	0	--	0	--	0	--	0	67.2/32.8	14222
scaffold34198	down100kb	2989	T	2	T/G	68.2/31.8	3294	69.8/30.2	15098	72.5/27.5	2145	70.7/29.3	16780	59.7/40.3	4305	52.3/47.7	5503	55.0/45.0	9123	74.0/25.9	3292	72.4/27.6	14122	--	0	--	0	--	0	--	0	57.7/42.3	3612	--	0
scaffold34198	down100kb	3073	A	2	A/T	58.2/41.8	3286	67.0/33.0	15920	59.3/40.7	2297	66.7/33.3	17975	--	0	--	0	--	0	--	0	--	0	--	0	--	0	--	0	--	0	--	0	65.8/34.2	15338
scaffold34198	down100kb	3073	A	2	T/A	--	0	--	0	--	0	--	0	--	0	--	0	--	0	--	0	--	0	52.6/47.4	3888	51.8/48.2	14984	50.1/49.9	7399	72.0/28.0	5233	62.2/37.8	3953	--	0
scaffold34198	down100kb	3090	T	1	A	--	0	--	0	--	0	--	0	--	0	--	0	--	0	--	0	--	0	98.6	2318	99.5	8032	99.4	3977	99.5	3983	--	0	--	0
scaffold34198	down100kb	3090	T	2	A/T	51.9/48.0	2979	--	0	52.0/48.0	1871	50.1/49.9	12737	--	0	--	0	--	0	--	0	--	0	--	0	--	0	--	0	--	0	55.9/44.1	4800	--	0
scaffold34198	down100kb	3090	T	2	T/A	--	0	51.5/48.5	11228	--	0	--	0	--	0	--	0	--	0	--	0	--	0	--	0	--	0	--	0	--	0	--	0	68.5/31.5	16313
scaffold34198	down100kb	3210	G	2	G/T	61.6/38.4	2266	55.1/44.9	4282	59.0/40.9	1711	67.2/32.8	5868	--	0	--	0	--	0	--	0	--	0	58.4/41.6	3542	70.9/29.1	7096	71.4/28.6	3095	82.1/17.9	3071	--	0	--	0
scaffold34198	down100kb	3210	G	1	T	--	0	--	0	--	0	--	0	96.8	2010	96.5	789	96.7	1365	96.8	2265	97	2598	--	0	--	0	--	0	--	0	--	0	--	0
scaffold34198	down100kb	3211	T	2	C/T	--	0	--	0	--	0	--	0	--	0	65.7/34.2	2243	64.9/35.0	3845	--	0	--	0	--	0	--	0	--	0	--	0	--	0	51.6/48.4	5271
scaffold34198	down100kb	3211	T	2	T/C	74.3/25.7	3132	75.0/25.0	6095	76.4/23.6	2262	67.8/32.2	9175	59.5/40.5	3179	--	0	--	0	73.1/26.8	3004	50.7/49.3	5152	--	0	--	0	--	0	--	0	69.9/30.1	3929	--	0
scaffold34198	down100kb	3218	C	2	C/T	73.3/26.6	2258	72.9/26.9	7536	77.2/22.5	1603	65.2/34.5	10305	61.3/38.7	2332	--	0	--	0	74.4/25.4	2162	--	0	--	0	--	0	--	0	--	0	71.6/28.4	2637	--	0
scaffold34198	down100kb	3218	C	2	T/C	--	0	--	0	--	0	--	0	--	0	69.7/29.9	2521	68.1/31.6	4264	--	0	53.9/45.9	5467	--	0	--	0	--	0	--	0	--	0	60.7/39.0	7646
scaffold34198	down100kb	3229	C	2	C/G	78.9/20.7	2623	80.0/20.0	8628	77.9/21.7	1881	85.2/14.8	10586	54.0/45.8	2600	75.5/24.5	2558	75.1/24.8	4335	--	0	62.4/37.5	5234	67.9/31.7	2809	79.0/21.0	6908	77.9/21.9	3115	85.5/14.5	3180	--	0	--	0
scaffold34198	down100kb	3229	C	2	G/C	--	0	--	0	--	0	--	0	--	0	--	0	--	0	58.2/41.6	2209	--	0	--	0	--	0	--	0	--	0	--	0	--	0
scaffold34198	down100kb	3258	T	1	C	--	0	--	0	--	0	--	0	95.8	545	99.2	1461	99.1	2425	96	375	98.4	2373	--	0	--	0	--	0	--	0	--	0	--	0
scaffold34198	down100kb	3258	T	2	C/T	--	0	--	0	--	0	--	0	--	0	--	0	--	0	--	0	--	0	--	0	--	0	--	0	--	0	--	0	62.1/37.9	8876
scaffold34198	down100kb	3258	T	2	T/C	71.3/28.7	1074	64.4/35.6	5394	72.3/27.7	773	56.1/43.9	7259	--	0	--	0	--	0	--	0	--	0	--	0	--	0	--	0	--	0	70.1/29.9	1876	--	0
scaffold34198	down100kb	3261	A	1	G	98	710	99.8	3161	99.1	546	99.4	3884	--	0	--	0	--	0	--	0	--	0	99.5	1085	99.9	4738	99.8	2042	99.8	2339	99.3	1281	99.7	3211
scaffold34198	down100kb	3273	C	2	C/T	87.2/12.8	1217	65.1/34.9	9399	85.8/14.2	882	68.5/31.5	10877	57.8/42.2	977	--	0	--	0	--	0	--	0	79.9/20.0	1496	51.4/48.6	8462	52.7/47.3	3764	73.1/26.9	3015	--	0	--	0
scaffold34198	down100kb	3273	C	2	T/C	--	0	--	0	--	0	--	0	--	0	52.2/47.8	3244	51.4/48.6	5512	52.5/47.5	867	71.2/28.8	9480	--	0	--	0	--	0	--	0	--	0	--	0
scaffold35614	down1.5Mb	2146	G	2	A/G	--	0	--	0	--	0	--	0	--	0	--	0	--	0	--	0	--	0	--	0	55.4/44.6	7659	--	0	79.8/20.2	1792	--	0	--	0
scaffold35614	down1.5Mb	2146	G	2	G/A	69.1/30.9	1012	57.0/43.0	6351	60.9/39.1	637	59.9/40.1	6039	56.5/43.5	942	60.7/39.3	1530	56.2/43.8	3216	--	0	--	0	68.5/31.5	1224	--	0	58.3/41.7	2563	--	0	66.1/33.9	1353	61.1/38.9	5963
scaffold35614	down1.5Mb	2155	T	2	A/T	--	0	50.0/50.0	5631	--	0	--	0	--	0	--	0	52.0/48.0	2844	--	0	--	0	--	0	64.2/35.8	6947	50.2/49.8	2226	85.8/14.2	1738	--	0	--	0
scaffold35614	down1.5Mb	2155	T	2	T/A	62.5/37.5	1051	--	0	54.9/45.1	665	51.6/48.4	5395	52.1/47.9	949	52.0/48.0	1343	--	0	--	0	--	0	64.7/35.3	1298	--	0	--	0	--	0	60.6/39.4	1374	54.9/45.1	5400
scaffold35614	down1.5Mb	2161	T	2	G/T	--	0	--	0	--	0	--	0	--	0	--	0	51.2/48.8	2898	--	0	--	0	--	0	61.9/38.1	7204	--	0	84.3/15.7	1773	--	0	--	0
scaffold35614	down1.5Mb	2161	T	2	T/G	63.5/36.4	1137	50.7/49.3	5755	54.4/45.6	702	52.6/47.4	5485	54.1/45.9	978	53.1/46.9	1370	--	0	--	0	--	0	65.5/34.4	1394	--	0	51.5/48.5	2297	--	0	62.4/37.6	1499	54.6/45.4	5468
scaffold35614	down1.5Mb	2182	T	2	C/T	--	0	--	0	53.6/46.4	890	--	0	53.5/46.5	1242	--	0	50.7/49.3	2661	--	0	--	0	--	0	62.2/37.8	6453	--	0	83.4/16.5	1589	--	0	--	0
scaffold35614	down1.5Mb	2182	T	2	T/C	54.0/46.0	1452	51.4/48.6	5430	--	0	52.7/47.3	4995	--	0	52.9/47.1	1254	--	0	--	0	--	0	56.9/43.0	1712	--	0	51.3/48.7	2097	--	0	55.4/44.6	1818	56.0/44.0	5224
scaffold35614	down1.5Mb	2206	T	2	C/T	--	0	--	0	53.0/46.9	1021	--	0	52.3/47.7	1383	--	0	--	0	--	0	--	0	--	0	59.7/40.3	6718	--	0	82.7/17.1	1634	--	0	--	0
scaffold35614	down1.5Mb	2206	T	2	T/C	56.2/43.8	1657	52.9/47.0	5724	--	0	55.3/44.7	5315	--	0	55.1/44.9	1346	52.5/47.5	2871	--	0	--	0	57.4/42.5	1944	--	0	52.9/47.1	2225	--	0	54.6/45.4	1911	56.7/43.3	5403
scaffold35614	down1.5Mb	2220	A	2	A/G	73.4/26.5	1715	59.3/40.6	5339	66.2/33.8	916	61.4/38.6	5090	64.0/36.0	1346	61.5/38.5	1256	59.6/40.4	2651	--	0	--	0	72.6/27.4	1973	--	0	60.3/39.6	2080	--	0	70.8/29.1	1953	63.6/36.4	5098
scaffold35614	down1.5Mb	2220	A	2	G/A	--	0	--	0	--	0	--	0	--	0	--	0	--	0	--	0	--	0	--	0	51.6/48.4	6282	--	0	76.5/23.5	1402	--	0	--	0
scaffold35614	down1.5Mb	2221	C	2	C/T	--	0	--	0	--	0	--	0	--	0	--	0	--	0	--	0	--	0	--	0	--	0	--	0	--	0	--	0	65.6/34.4	4926
scaffold35614	down1.5Mb	2221	C	1	T	--	0	--	0	--	0	--	0	--	0	--	0	--	0	--	0	--	0	--	0	99.6	5879	--	0	99.8	1298	--	0	--	0
scaffold35614	down1.5Mb	2221	C	2	T/C	63.2/36.6	1740	71.2/28.5	5116	55.6/44.3	962	66.4/33.5	4945	64.5/35.4	1366	65.1/34.5	1208	66.5/33.3	2546	62.3/37.4	1826	62.7/37.0	3802	62.5/37.4	2038	--	0	71.0/28.9	2010	--	0	65.9/34.0	1984	--	0
scaffold35614	down1.5Mb	2224	C	2	C/T	79.8/20.2	1701	62.5/37.5	5314	75.4/24.5	894	65.0/35.0	5119	73.3/26.7	1316	64.8/35.1	1278	62.8/37.1	2675	--	0	--	0	79.5/20.5	1993	52.3/47.7	6200	64.5/35.5	2087	--	0	79.5/20.5	1914	66.5/33.5	4994
scaffold35614	down1.5Mb	2224	C	2	T/C	--	0	--	0	--	0	--	0	--	0	--	0	--	0	--	0	--	0	--	0	--	0	--	0	73.9/26.1	1333	--	0	--	0
scaffold35614	down1.5Mb	2251	G	2	A/G	--	0	--	0	--	0	--	0	--	0	--	0	--	0	--	0	--	0	--	0	55.5/44.5	7806	--	0	78.9/21.1	1952	--	0	--	0
scaffold35614	down1.5Mb	2251	G	2	G/A	67.1/32.9	2247	58.5/41.5	6420	66.8/33.1	1240	58.0/42.0	6681	61.5/38.5	1752	59.0/41.0	1588	56.1/43.9	3388	--	0	--	0	69.2/30.8	2538	--	0	60.1/39.9	2586	--	0	68.0/32.0	2534	62.0/38.0	6034
scaffold35614	down1.5Mb	2261	A	2	A/G	58.9/41.1	2462	58.3/41.7	6331	55.5/44.5	1417	57.4/42.6	6667	51.2/48.7	1992	57.2/42.8	1606	54.9/45.1	3386	--	0	--	0	61.1/38.9	2702	--	0	58.9/41.1	2574	--	0	60.0/40.0	2808	61.3/38.7	6161
scaffold35614	down1.5Mb	2261	A	2	G/A	--	0	--	0	--	0	--	0	--	0	--	0	--	0	--	0	--	0	--	0	55.2/44.7	7979	--	0	79.1/20.9	1974	--	0	--	0
scaffold35614	down1.5Mb	2284	C	2	C/T	72.1/27.9	1816	64.0/36.0	5055	70.8/29.2	987	60.9/39.1	6155	67.3/32.7	1449	60.6/39.4	1466	58.5/41.5	3062	--	0	--	0	76.5/23.5	2036	--	0	64.2/35.6	2358	--	0	74.5/25.5	2129	63.8/36.2	5297
scaffold35614	down1.5Mb	2284	C	2	T/C	--	0	--	0	--	0	--	0	--	0	--	0	--	0	--	0	--	0	--	0	50.3/49.7	7073	--	0	74.1/25.9	1674	--	0	--	0
scaffold35614	down1.5Mb	2408	G	1	A	--	0	--	0	--	0	--	0	--	0	--	0	--	0	--	0	--	0	--	0	99.9	6427	--	0	99.9	1319	--	0	--	0
scaffold35614	down1.5Mb	2408	G	2	A/G	60.2/38.8	2593	65.7/34.3	5232	60.1/38.9	1781	65.4/34.5	4491	65.2/33.9	2118	67.3/32.7	1198	65.6/34.4	2500	64.2/35.3	2098	59.6/40.3	4136	64.1/34.6	3393	--	0	67.5/32.4	1872	--	0	63.0/36.2	3228	--	0
scaffold35614	down1.5Mb	2408	G	2	G/A	--	0	--	0	--	0	--	0	--	0	--	0	--	0	--	0	--	0	--	0	--	0	--	0	--	0	--	0	67.9/32.1	4745
scaffold35614	down1.5Mb	2462	A	2	A/C	--	0	--	0	--	0	--	0	--	0	--	0	--	0	--	0	--	0	--	0	--	0	--	0	--	0	--	0	66.5/33.5	4304
scaffold35614	down1.5Mb	2462	A	1	C	--	0	--	0	--	0	--	0	--	0	--	0	--	0	--	0	--	0	--	0	99.9	8546	--	0	99.9	1544	--	0	--	0
scaffold35614	down1.5Mb	2462	A	2	C/A	71.4/28.6	2518	73.9/26.0	5164	69.3/30.7	1728	69.3/30.7	4898	74.1/25.9	2026	72.0/28.0	1405	70.1/29.9	2926	75.2/24.6	2337	66.8/33.2	5091	74.9/25.0	3404	--	0	75.0/25.0	2347	--	0	74.1/25.9	3080	--	0
scaffold35614	down1.5Mb	2479	G	1	A	--	0	--	0	--	0	--	0	--	0	--	0	--	0	--	0	--	0	--	0	99.9	7818	--	0	99.9	1486	--	0	--	0
scaffold35614	down1.5Mb	2479	G	2	A/G	62.8/37.2	2822	73.5/26.5	4748	62.5/37.4	2046	66.1/33.8	4757	68.1/31.9	2260	69.6/30.3	1328	67.2/32.8	2717	67.7/32.3	2409	62.7/37.3	4847	67.8/32.2	3819	--	0	71.8/28.2	2266	--	0	65.6/34.4	3371	--	0
scaffold35614	down1.5Mb	2479	G	2	G/A	--	0	--	0	--	0	--	0	--	0	--	0	--	0	--	0	--	0	--	0	--	0	--	0	--	0	--	0	66.6/33.4	4113
scaffold35614	down1.5Mb	2483	A	2	A/G	64.0/36.0	2738	59.0/41.0	4789	57.6/42.3	1952	64.0/36.0	4628	61.9/38.1	2174	59.9/40.1	1294	61.9/38.1	2678	--	0	--	0	62.0/38.0	3670	--	0	62.1/37.9	2213	--	0	63.3/36.7	3327	66.4/33.6	4051
scaffold35614	down1.5Mb	2483	A	2	G/A	--	0	--	0	--	0	--	0	--	0	--	0	--	0	--	0	--	0	--	0	57.2/42.8	7421	--	0	73.4/26.6	1417	--	0	--	0
scaffold35614	down1.5Mb	2508	C	2	C/T	66.4/33.5	3414	59.0/41.0	5260	59.5/40.5	2387	64.0/36.0	4383	64.2/35.8	2796	60.0/40.0	1201	61.9/38.1	2548	--	0	--	0	65.5/34.4	4628	--	0	62.2/37.8	2036	--	0	67.3/32.7	4160	67.2/32.8	4279
scaffold35614	down1.5Mb	2508	C	2	T/C	--	0	--	0	--	0	--	0	--	0	--	0	--	0	--	0	--	0	--	0	54.7/45.3	6559	--	0	71.7/28.3	1327	--	0	--	0
scaffold35614	down1.5Mb	2545	A	2	A/G	--	0	--	0	--	0	--	0	--	0	--	0	--	0	--	0	--	0	--	0	--	0	--	0	--	0	--	0	74.7/25.3	4216
scaffold35614	down1.5Mb	2545	A	1	G	--	0	--	0	--	0	--	0	--	0	--	0	--	0	--	0	--	0	--	0	99.4	5412	--	0	99.5	1050	--	0	--	0
scaffold35614	down1.5Mb	2545	A	2	G/A	64.8/35.2	2579	67.5/32.5	4530	61.3/38.7	1754	60.1/39.9	3867	67.3/32.7	2030	64.5/35.5	1033	62.4/37.6	2156	66.2/33.8	2124	56.5/43.5	3833	66.3/33.6	3495	--	0	65.6/34.4	1724	--	0	64.0/36.0	3098	--	0
scaffold35614	down1.5Mb	2572	G	1	A	--	0	--	0	--	0	--	0	--	0	--	0	--	0	--	0	--	0	--	0	99.9	3875	--	0	100	764	--	0	--	0
scaffold35614	down1.5Mb	2572	G	2	A/G	--	0	55.0/45.0	3556	--	0	--	0	52.0/48.0	1370	53.5/46.5	822	--	0	50.0/50.0	1401	--	0	51.0/49.0	2462	--	0	52.1/47.8	1456	--	0	--	0	--	0
scaffold35614	down1.5Mb	2572	G	2	G/A	51.8/48.1	1741	--	0	55.9/44.1	1301	52.0/48.0	3271	--	0	--	0	50.3/49.7	1876	--	0	55.6/44.4	3182	--	0	--	0	--	0	--	0	51.8/48.1	2135	83.0/17.0	3986
scaffold35614	down1.5Mb	2670	A	2	A/T	75.6/24.4	2126	74.0/26.0	3618	73.3/26.5	1421	78.0/22.0	3820	75.3/24.7	1581	71.8/28.2	1036	75.3/24.7	2227	--	0	--	0	76.8/23.2	2770	50.7/49.3	4173	75.3/24.7	1825	--	0	79.0/20.9	2560	82.8/17.2	3992
scaffold35614	down1.5Mb	2670	A	2	T/A	--	0	--	0	--	0	--	0	--	0	--	0	--	0	--	0	--	0	--	0	--	0	--	0	66.7/33.2	771	--	0	--	0
scaffold35614	down1.5Mb	2673	G	2	A/G	--	0	--	0	--	0	--	0	--	0	--	0	--	0	--	0	--	0	--	0	--	0	--	0	64.0/36.0	844	--	0	--	0
scaffold35614	down1.5Mb	2673	G	2	G/A	77.7/22.2	2570	75.3/24.7	3958	75.1/24.9	1695	78.8/21.2	4208	77.4/22.6	1918	72.4/27.6	1142	76.1/23.9	2410	--	0	--	0	78.2/21.8	3368	52.7/47.3	4640	76.2/23.8	2019	--	0	80.4/19.6	3121	83.5/16.5	4302
scaffold35614	down1.5Mb	2689	C	2	C/G	73.3/26.6	2947	70.7/29.2	4545	70.1/29.8	1989	74.8/25.0	4758	73.7/26.3	2203	68.0/31.8	1314	71.5/28.3	2692	--	0	--	0	75.2/24.8	3837	50.2/49.5	5946	71.7/28.1	2228	--	0	76.3/23.6	3621	77.8/22.1	4430
scaffold35614	down1.5Mb	2689	C	2	G/C	--	0	--	0	--	0	--	0	--	0	--	0	--	0	--	0	--	0	--	0	--	0	--	0	68.3/31.4	1244	--	0	--	0
scaffold35614	down1.5Mb	2705	A	2	A/C	--	0	--	0	--	0	--	0	--	0	--	0	--	0	--	0	--	0	--	0	--	0	--	0	--	0	--	0	70.5/29.5	3730
scaffold35614	down1.5Mb	2705	A	1	C	--	0	--	0	--	0	--	0	--	0	--	0	--	0	--	0	--	0	--	0	99.7	7025	--	0	99.9	1445	--	0	--	0
scaffold35614	down1.5Mb	2705	A	2	C/A	80.6/19.4	2122	72.8/27.2	4643	74.0/25.9	1361	68.5/31.5	4676	80.5/19.4	1677	70.7/29.2	1314	68.6/31.4	2697	81.1/18.9	1938	65.6/34.3	5004	78.8/21.2	2830	--	0	70.8/29.1	2237	--	0	79.6/20.3	2507	--	0
scaffold35614	down1.5Mb	2718	G	2	A/G	--	0	--	0	--	0	--	0	--	0	--	0	--	0	--	0	--	0	--	0	--	0	--	0	63.7/36.3	1221	--	0	--	0
scaffold35614	down1.5Mb	2718	G	2	G/A	87.7/12.3	2277	71.8/28.2	4921	87.0/12.9	1453	75.5/24.5	4890	89.2/10.8	1770	68.8/31.1	1262	73.7/26.3	2719	--	0	--	0	89.0/11.0	3095	58.1/41.9	6344	74.6/25.4	2298	--	0	89.3/10.7	2870	78.1/21.9	4321
scaffold35614	down1.5Mb	2734	C	1	A	--	0	--	0	--	0	--	0	--	0	--	0	--	0	--	0	--	0	--	0	99	7668	--	0	99.1	1638	--	0	--	0
scaffold35614	down1.5Mb	2734	C	2	A/C	66.4/33.2	1974	71.2/28.4	5626	59.3/40.1	1419	65.6/33.8	5279	66.6/33.0	1559	68.2/30.9	1477	64.7/34.6	3081	66.7/32.9	1740	65.3/34.5	5442	63.2/36.3	2701	--	0	68.1/31.4	2493	--	0	64.6/34.9	2440	--	0
scaffold35614	down1.5Mb	2734	C	2	C/A	--	0	--	0	--	0	--	0	--	0	--	0	--	0	--	0	--	0	--	0	--	0	--	0	--	0	--	0	71.3/28.5	4827
scaffold35614	down1.5Mb	2735	A	2	A/G	--	0	--	0	--	0	--	0	--	0	--	0	--	0	--	0	--	0	--	0	--	0	--	0	--	0	--	0	72.5/27.4	4913
scaffold35614	down1.5Mb	2735	A	1	G	--	0	--	0	--	0	--	0	--	0	--	0	--	0	--	0	--	0	--	0	98.7	7703	--	0	98.9	1630	--	0	--	0
scaffold35614	down1.5Mb	2735	A	2	G/A	62.7/37.0	2485	70.2/29.7	5683	56.3/43.4	1708	64.6/35.3	5391	63.4/36.4	1984	67.4/32.5	1480	63.7/36.2	3120	63.1/36.6	2393	64.5/35.2	5521	62.0/37.6	3380	--	0	66.1/33.9	2514	--	0	61.5/38.3	3059	--	0
scaffold35614	down1.5Mb	2744	T	2	C/T	--	0	--	0	--	0	--	0	--	0	--	0	--	0	--	0	--	0	--	0	54.2/45.8	8576	--	0	73.7/26.3	1813	--	0	--	0
scaffold35614	down1.5Mb	2744	T	2	T/C	62.6/37.4	2829	61.2/38.8	6284	57.8/42.2	2015	66.9/33.1	5837	62.6/37.4	2374	58.1/41.9	1661	61.9/38.1	3405	--	0	--	0	64.6/35.4	3957	--	0	64.6/35.4	2719	--	0	66.3/33.7	3528	68.9/31.1	5341
scaffold35614	down1.5Mb	2790	C	1	A	--	0	--	0	--	0	--	0	--	0	--	0	--	0	--	0	--	0	--	0	99.9	10474	--	0	100	2072	--	0	--	0
scaffold35614	down1.5Mb	2790	C	2	A/C	67.1/32.9	2296	73.3/26.7	6708	62.7/37.3	1591	69.4/30.6	6374	67.1/32.9	1895	72.8/27.2	1829	68.1/31.9	3761	65.6/34.4	1970	65.8/34.2	6111	66.7/33.3	2864	--	0	69.5/30.5	2990	--	0	65.8/34.2	2912	--	0
scaffold35614	down1.5Mb	2790	C	2	C/A	--	0	--	0	--	0	--	0	--	0	--	0	--	0	--	0	--	0	--	0	--	0	--	0	--	0	--	0	67.4/32.5	5597
scaffold35614	down1.5Mb	2808	G	2	G/T	53.0/46.9	1888	59.9/40.0	6023	--	0	65.1/34.9	5683	52.4/47.6	1568	57.6/42.4	1598	60.2/39.8	3379	--	0	--	0	52.9/47.1	2342	--	0	62.8/37.1	2616	--	0	56.3/43.6	2277	66.6/33.4	4960
scaffold35614	down1.5Mb	2808	G	2	T/G	--	0	--	0	55.1/44.7	1315	--	0	--	0	--	0	--	0	--	0	--	0	--	0	56.5/43.5	9011	--	0	74.2/25.7	1919	--	0	--	0
scaffold35614	down1.5Mb	2832	A	2	A/G	64.5/35.5	2829	63.3/36.7	6309	56.9/43.1	1972	70.2/29.8	6006	61.4/38.6	2229	62.1/37.9	1733	65.2/34.8	3582	--	0	--	0	62.9/37.1	3371	--	0	67.0/33.0	2864	--	0	67.7/32.3	3368	72.0/28.0	5270
scaffold35614	down1.5Mb	2832	A	2	G/A	--	0	--	0	--	0	--	0	--	0	--	0	--	0	--	0	--	0	--	0	52.5/47.5	9170	--	0	68.8/31.2	1944	--	0	--	0
scaffold35614	down1.5Mb	2901	C	2	C/T	67.5/32.4	1698	62.9/37.0	4239	58.2/41.8	1329	73.6/26.4	3641	68.7/31.2	1459	66.8/33.0	1053	66.1/33.8	2223	--	0	--	0	67.1/32.6	2175	51.1/48.9	6094	67.7/32.3	1727	--	0	70.4/29.5	2133	76.9/23.0	3627
scaffold35614	down1.5Mb	2901	C	2	T/C	--	0	--	0	--	0	--	0	--	0	--	0	--	0	--	0	--	0	--	0	--	0	--	0	64.3/35.7	1234	--	0	--	0
scaffold35614	down1.5Mb	2920	G	1	C	--	0	--	0	--	0	--	0	--	0	--	0	--	0	--	0	--	0	--	0	99.9	7588	--	0	99.9	1452	--	0	--	0
scaffold35614	down1.5Mb	2920	G	2	C/G	65.4/34.5	2914	70.5/29.5	3933	61.6/38.3	1874	57.8/42.2	4172	65.5/34.5	2402	63.1/36.9	1210	63.8/36.2	2597	61.8/38.2	2471	63.3/36.7	4341	63.9/36.1	3464	--	0	65.7/34.3	2154	--	0	64.9/35.1	3556	--	0
scaffold35614	down1.5Mb	2920	G	2	G/C	--	0	--	0	--	0	--	0	--	0	--	0	--	0	--	0	--	0	--	0	--	0	--	0	--	0	--	0	77.4/22.6	3241
scaffold35614	down1.5Mb	2924	G	2	A/G	--	0	--	0	--	0	--	0	--	0	--	0	--	0	--	0	--	0	--	0	--	0	--	0	66.9/33.1	1807	--	0	--	0
scaffold35614	down1.5Mb	2924	G	2	G/A	60.6/39.4	2961	61.2/38.8	3981	52.1/47.9	1869	75.3/24.7	4819	61.4/38.5	2458	66.7/33.3	1392	65.6/34.4	2925	--	0	--	0	60.6/39.4	3566	52.1/47.8	9004	64.8/35.2	2424	--	0	64.1/35.9	3583	75.8/24.2	3229
scaffold35614	down1.5Mb	2942	T	1	C	--	0	--	0	--	0	--	0	--	0	--	0	--	0	--	0	--	0	--	0	--	0	--	0	96.8	1580	--	0	--	0
scaffold35614	down1.5Mb	2942	T	2	C/T	55.5/44.5	2395	51.1/48.9	3261	56.7/43.3	1700	--	0	54.8/45.2	1942	50.4/49.6	1411	--	0	--	0	--	0	54.2/45.8	2759	92.5/7.5	6923	51.5/48.5	2206	--	0	51.7/48.3	2756	--	0
scaffold35614	down1.5Mb	2942	T	2	T/C	--	0	--	0	--	0	60.2/39.8	4418	--	0	--	0	51.4/48.6	2834	--	0	--	0	--	0	--	0	--	0	--	0	--	0	77.1/22.9	4034
scaffold35614	down1.5Mb	3015	A	2	A/T	--	0	--	0	--	0	--	0	--	0	--	0	--	0	--	0	--	0	--	0	--	0	--	0	--	0	--	0	72.0/27.9	4900
scaffold35614	down1.5Mb	3015	A	1	T	--	0	--	0	--	0	--	0	--	0	--	0	--	0	--	0	--	0	--	0	99.7	13592	--	0	99.8	2426	--	0	--	0
scaffold35614	down1.5Mb	3015	A	2	T/A	74.7/25.2	2379	73.3/26.5	8802	75.1/24.8	1619	67.6/32.2	7028	77.3/22.7	2135	71.2/28.7	2073	70.9/29.0	4306	74.3/25.7	2087	67.8/32.2	7614	77.2/22.8	3191	--	0	71.6/28.3	3027	--	0	74.8/25.0	3086	--	0
scaffold35614	down1.5Mb	3018	T	2	C/T	--	0	--	0	--	0	--	0	--	0	--	0	--	0	--	0	--	0	--	0	50.4/49.6	13634	--	0	67.6/32.3	2452	--	0	--	0
scaffold35614	down1.5Mb	3018	T	2	T/C	59.9/40.0	2681	66.8/33.1	9403	53.4/46.6	1786	72.9/27.1	7680	58.5/41.3	2336	64.1/35.8	2244	65.3/34.7	4632	--	0	--	0	59.8/40.1	3547	--	0	67.3/32.7	3319	--	0	65.5/34.4	3450	74.6/25.3	5419
scaffold39058	down1Mb	305	A	2	A/T	82.7/17.3	707	81.8/18.2	5215	80.0/20.0	516	77.8/22.2	5638	92.6/7.2	733	79.4/20.5	1690	79.3/20.7	2922	--	0	--	0	86.5/13.5	784	80.0/20.0	7340	80.6/19.4	2432	52.9/47.1	1515	81.3/18.6	813	78.7/21.3	4063
scaffold39058	down1Mb	386	C	2	C/G	--	0	--	0	--	0	--	0	--	0	--	0	--	0	--	0	--	0	--	0	--	0	--	0	--	0	--	0	75.0/25.0	8340
scaffold39058	down1Mb	386	C	1	G	--	0	--	0	--	0	--	0	--	0	--	0	--	0	--	0	--	0	--	0	99.9	11384	--	0	100	2462	--	0	--	0
scaffold39058	down1Mb	386	C	2	G/C	52.1/47.9	2493	63.7/36.3	8907	50.6/49.3	1832	61.8/38.2	9002	56.1/43.8	2450	61.0/38.8	2366	61.7/38.3	4457	60.3/39.7	2300	62.6/37.4	8545	56.6/43.3	2891	--	0	62.9/37.0	3623	--	0	52.3/47.5	2957	--	0
scaffold39058	down1Mb	406	A	2	A/G	60.9/39.1	1620	62.8/37.2	7114	60.4/39.6	1259	63.4/36.6	7473	66.5/33.5	1551	63.8/36.2	1875	65.4/34.5	3632	--	0	--	0	65.9/34.0	1839	58.5/41.5	9649	67.3/32.7	3027	--	0	65.0/35.0	1917	63.7/36.3	6454
scaffold39058	down1Mb	406	A	2	G/A	--	0	--	0	--	0	--	0	--	0	--	0	--	0	--	0	--	0	--	0	--	0	--	0	70.1/29.8	2233	--	0	--	0
scaffold39058	down1Mb	411	C	2	C/T	70.5/29.5	2750	71.7/28.3	9450	68.0/32.0	2085	71.4/28.6	9641	74.4/25.5	2609	72.1/27.9	2436	73.1/26.9	4766	--	0	--	0	73.5/26.5	3129	67.9/32.1	12657	74.1/25.9	3846	--	0	74.6/25.4	3308	70.8/29.2	8294
scaffold39058	down1Mb	411	C	2	T/C	--	0	--	0	--	0	--	0	--	0	--	0	--	0	--	0	--	0	--	0	--	0	--	0	59.3/40.7	2661	--	0	--	0
scaffold39058	down1Mb	420	C	1	A	--	0	--	0	--	0	--	0	--	0	--	0	--	0	--	0	--	0	--	0	99.9	12450	--	0	100	2630	--	0	--	0
scaffold39058	down1Mb	420	C	2	A/C	--	0	68.7/31.3	9322	--	0	65.9/34.1	9407	--	0	65.3/34.6	2415	66.4/33.6	4671	--	0	66.5/33.5	8624	--	0	--	0	66.3/33.7	3671	--	0	--	0	--	0
scaffold39058	down1Mb	420	C	2	C/A	56.8/43.2	2245	--	0	57.6/42.4	1730	--	0	52.6/47.3	2115	--	0	--	0	52.0/48.0	2038	--	0	54.7/45.3	2431	--	0	--	0	--	0	55.9/44.1	2714	71.3/28.7	8181
scaffold39058	down1Mb	458	C	1	A	--	0	--	0	--	0	--	0	--	0	--	0	--	0	--	0	--	0	--	0	99.2	10756	--	0	99.6	2227	--	0	--	0
scaffold39058	down1Mb	458	C	2	A/C	--	0	64.9/35.1	7067	--	0	61.0/39.0	8384	--	0	61.2/38.8	2165	61.6/38.4	4083	--	0	62.6/37.4	7823	--	0	--	0	61.4/38.6	3398	--	0	--	0	--	0
scaffold39058	down1Mb	458	C	2	C/A	83.6/16.4	2564	--	0	83.4/16.6	2010	--	0	81.2/18.8	2402	--	0	--	0	84.4/15.6	2623	--	0	79.5/20.5	2937	--	0	--	0	--	0	83.4/16.6	3008	74.7/25.2	7190
scaffold39058	down1Mb	466	C	2	A/C	--	0	--	0	--	0	--	0	--	0	--	0	--	0	--	0	--	0	--	0	--	0	--	0	--	0	--	0	69.9/30.1	7915
scaffold39058	down1Mb	466	C	2	C/A	65.9/34.0	3943	71.1/28.9	8484	65.7/34.3	2976	67.6/32.4	10571	70.2/29.8	3773	67.3/32.7	2742	67.5/32.5	5310	71.8/28.2	3874	69.0/30.9	10242	68.6/31.2	4382	--	0	67.3/32.7	4311	--	0	67.2/32.7	4598	--	0
scaffold39058	down1Mb	484	G	2	A/G	--	0	--	0	--	0	--	0	--	0	--	0	--	0	--	0	--	0	--	0	--	0	--	0	57.9/42.1	2152	--	0	--	0
scaffold39058	down1Mb	484	G	2	G/A	75.1/24.8	4561	74.9/25.0	5842	74.1/25.9	3345	73.3/26.7	7461	77.2/22.8	4215	72.9/27.1	1942	76.2/23.8	3817	--	0	--	0	77.3/22.5	4962	68.2/31.8	10506	78.6/21.4	3221	--	0	77.4/22.6	5243	74.4/25.6	5616
scaffold39058	down1Mb	519	T	2	C/T	--	0	--	0	--	0	--	0	--	0	--	0	--	0	--	0	--	0	--	0	--	0	--	0	59.1/40.9	1809	--	0	--	0
scaffold39058	down1Mb	519	T	2	T/C	66.4/33.6	3340	74.1/25.9	4641	66.1/33.9	2421	72.0/28.0	5466	70.4/29.6	3274	71.1/28.9	1482	74.2/25.8	2898	--	0	--	0	70.9/29.1	3776	67.5/32.5	8632	75.8/24.2	2645	--	0	69.1/30.9	3787	68.7/31.3	3802
scaffold39058	down1Mb	578	G	1	A	--	0	--	0	--	0	--	0	--	0	--	0	--	0	--	0	--	0	--	0	99.8	8381	--	0	99.6	1663	--	0	--	0
scaffold39058	down1Mb	578	G	2	A/G	56.8/42.7	3123	65.3/34.6	7023	54.6/45.0	2332	62.3/37.6	6464	60.4/38.8	2951	59.2/40.7	1788	61.6/38.2	3551	64.6/34.5	2983	66.4/33.5	6519	61.5/37.8	3476	--	0	63.0/37.0	2992	--	0	59.0/40.3	3636	--	0
scaffold39058	down1Mb	578	G	2	G/A	--	0	--	0	--	0	--	0	--	0	--	0	--	0	--	0	--	0	--	0	--	0	--	0	--	0	--	0	76.3/23.7	6248
scaffold39058	down1Mb	586	T	2	C/T	--	0	--	0	--	0	--	0	--	0	--	0	--	0	--	0	--	0	--	0	--	0	--	0	55.3/44.7	1577	--	0	--	0
scaffold39058	down1Mb	586	T	2	T/C	71.0/28.9	2490	76.4/23.6	6606	68.2/31.8	1790	73.9/26.1	6160	70.6/29.4	2321	76.6/23.3	1671	76.3/23.6	3370	--	0	--	0	70.9/29.1	2696	69.3/30.6	7696	76.7/23.3	2864	--	0	72.0/28.0	2841	74.9/25.1	5978
scaffold39058	down1Mb	588	C	2	C/T	77.8/22.2	3020	78.0/22.0	7232	75.7/24.3	2155	76.0/24.0	6791	76.8/23.2	2795	78.6/21.4	1819	78.7/21.3	3725	--	0	--	0	77.8/22.2	3272	71.9/28.1	8448	78.7/21.3	3192	--	0	77.7/22.3	3431	76.7/23.3	6453
scaffold39058	down1Mb	588	C	2	T/C	--	0	--	0	--	0	--	0	--	0	--	0	--	0	--	0	--	0	--	0	--	0	--	0	52.0/48.0	1687	--	0	--	0
scaffold39058	down1Mb	614	G	2	G/T	75.3/24.6	3686	75.2/24.6	7563	72.5/27.4	2530	74.0/25.7	7439	74.9/25.0	3350	75.2/24.4	1987	74.9/24.9	4060	--	0	--	0	76.6/23.4	3959	69.1/30.5	9181	76.6/23.3	3465	--	0	76.8/23.2	4268	74.0/25.8	7005
scaffold39058	down1Mb	614	G	2	T/G	--	0	--	0	--	0	--	0	--	0	--	0	--	0	--	0	--	0	--	0	--	0	--	0	56.9/42.9	1956	--	0	--	0
scaffold39058	down1Mb	647	G	2	G/T	80.3/19.7	2961	73.2/26.7	6573	78.4/21.6	1946	71.0/28.9	6766	85.1/14.9	2613	67.9/32.0	1755	72.1/27.9	3544	85.4/14.6	2543	72.5/27.5	6468	82.3/17.7	3256	--	0	70.5/29.4	2936	--	0	82.8/17.2	3477	--	0
scaffold39058	down1Mb	647	G	2	T/G	--	0	--	0	--	0	--	0	--	0	--	0	--	0	--	0	--	0	--	0	--	0	--	0	--	0	--	0	67.0/33.0	5799
scaffold39058	down1Mb	682	A	2	A/G	51.7/48.2	2791	--	0	52.8/47.0	1754	--	0	--	0	--	0	--	0	--	0	--	0	--	0	--	0	--	0	--	0	--	0	75.8/24.2	6067
scaffold39058	down1Mb	682	A	1	G	--	0	--	0	--	0	--	0	--	0	--	0	--	0	--	0	--	0	--	0	99.2	6826	--	0	99.3	1507	--	0	--	0
scaffold39058	down1Mb	682	A	2	G/A	--	0	62.2/37.7	5829	--	0	59.4/40.5	6065	54.9/45.0	2369	57.3/42.5	1603	60.7/39.2	3243	57.5/42.3	2075	64.4/35.5	5804	52.7/47.3	2983	--	0	58.4/41.4	2685	--	0	55.2/44.7	3102	--	0
scaffold39058	down1Mb	690	A	2	A/G	73.7/26.3	2464	72.5/27.5	6120	71.7/28.3	1586	73.0/27.0	6349	73.8/26.2	2120	73.2/26.8	1646	71.5/28.4	3383	--	0	--	0	75.2/24.8	2712	67.3/32.7	7603	74.0/26.0	2771	--	0	71.6/28.4	2831	73.1/26.9	5991
scaffold39058	down1Mb	690	A	2	G/A	--	0	--	0	--	0	--	0	--	0	--	0	--	0	--	0	--	0	--	0	--	0	--	0	56.0/44.0	1672	--	0	--	0
scaffold39058	down1Mb	696	A	2	A/C	53.6/46.2	1852	--	0	55.0/44.8	1176	--	0	--	0	--	0	--	0	--	0	64.0/35.4	2496	--	0	--	0	--	0	--	0	--	0	73.0/26.5	5153
scaffold39058	down1Mb	696	A	1	C	--	0	--	0	--	0	--	0	--	0	--	0	--	0	--	0	--	0	--	0	97.7	3268	--	0	97.1	995	--	0	--	0
scaffold39058	down1Mb	696	A	2	C/A	--	0	53.8/44.6	3737	--	0	49.6/49.1	3883	55.1/44.5	1682	49.7/48.8	1071	52.5/46.2	2112	65.9/33.9	1899	--	0	54.1/45.8	2066	--	0	50.1/48.0	1814	--	0	52.2/47.7	2215	--	0
scaffold39058	down1Mb	706	T	2	C/T	--	0	--	0	--	0	--	0	--	0	--	0	--	0	--	0	--	0	--	0	--	0	--	0	52.3/47.7	1406	--	0	--	0
scaffold39058	down1Mb	706	T	2	T/C	82.2/17.7	3595	77.9/22.0	5810	81.9/18.1	2232	78.0/21.9	6191	83.3/16.7	3058	78.4/21.4	1702	76.7/23.2	3308	--	0	--	0	84.1/15.9	3867	73.0/26.9	6964	76.8/23.2	2702	--	0	82.8/17.2	4010	78.1/21.9	5672
scaffold39058	down1Mb	746	A	2	A/G	75.9/24.1	3337	74.3/25.7	5263	74.6/25.3	2130	71.8/28.2	5731	78.7/21.3	2988	73.0/27.0	1518	71.9/28.1	3088	--	0	--	0	77.9/22.1	3551	65.3/34.7	6929	71.6/28.4	2405	--	0	77.5/22.5	3590	74.1/25.9	5114
scaffold39058	down1Mb	746	A	2	G/A	--	0	--	0	--	0	--	0	--	0	--	0	--	0	--	0	--	0	--	0	--	0	--	0	57.5/42.3	1493	--	0	--	0
scaffold39058	down1Mb	749	A	2	A/T	56.1/43.9	2766	--	0	60.1/39.9	1774	--	0	51.9/48.1	2316	--	0	--	0	--	0	--	0	50.4/49.6	2885	--	0	--	0	--	0	52.9/47.1	2988	79.1/20.9	5495
scaffold39058	down1Mb	749	A	1	T	--	0	--	0	--	0	--	0	--	0	--	0	--	0	--	0	--	0	--	0	99.9	6158	--	0	99.9	1356	--	0	--	0
scaffold39058	down1Mb	749	A	2	T/A	--	0	59.3/40.7	5113	--	0	57.4/42.6	5471	--	0	57.2/42.8	1501	60.7/39.3	2986	51.7/48.2	2137	63.3/36.7	5585	--	0	--	0	57.8/42.2	2289	--	0	--	0	--	0
scaffold39058	down1Mb	757	T	2	C/T	--	0	--	0	--	0	--	0	--	0	--	0	--	0	--	0	--	0	--	0	--	0	--	0	54.7/45.3	1630	--	0	--	0
scaffold39058	down1Mb	757	T	2	T/C	78.1/21.9	4047	76.6/23.4	6055	77.8/22.2	2550	75.1/24.9	6630	80.9/19.1	3471	75.0/25.0	1756	75.0/25.0	3540	--	0	--	0	79.2/20.8	4201	68.6/31.4	7766	74.8/25.2	2811	--	0	80.6/19.3	4307	76.9/23.1	6042
scaffold39058	down1Mb	762	A	2	A/G	--	0	--	0	--	0	--	0	--	0	--	0	--	0	--	0	--	0	--	0	--	0	--	0	--	0	--	0	76.5/23.5	5798
scaffold39058	down1Mb	762	A	1	G	--	0	--	0	--	0	--	0	--	0	--	0	--	0	--	0	--	0	--	0	99.5	7572	--	0	99.9	1605	--	0	--	0
scaffold39058	down1Mb	762	A	2	G/A	59.2/40.8	3593	62.2/37.7	5755	56.7/43.3	2268	60.7/39.2	6329	63.7/36.2	3089	59.8/40.2	1696	63.7/36.3	3379	68.2/31.6	3234	65.7/34.1	6536	64.9/35.1	3730	--	0	60.5/39.4	2691	--	0	60.4/39.4	3819	--	0
scaffold39058	down1Mb	763	A	2	A/T	--	0	--	0	--	0	--	0	--	0	--	0	--	0	--	0	--	0	--	0	--	0	--	0	--	0	--	0	71.8/28.2	4919
scaffold39058	down1Mb	763	A	1	T	--	0	--	0	--	0	--	0	--	0	--	0	--	0	--	0	--	0	--	0	99.7	7744	--	0	99.9	1626	--	0	--	0
scaffold39058	down1Mb	763	A	2	T/A	70.0/30.0	3127	67.6/32.4	5403	66.2/33.7	2012	66.2/33.8	5906	72.2/27.8	2747	65.3/34.7	1604	68.3/31.7	3194	76.9/23.1	2986	69.6/30.4	6226	74.3/25.7	3304	--	0	65.5/34.5	2525	--	0	69.9/30.1	3393	--	0
scaffold39058	down1Mb	790	G	2	G/T	90.9/9.0	2637	76.3/23.5	5436	90.0/9.9	1732	75.1/24.4	5753	92.0/7.9	2480	77.3/22.2	1587	73.9/25.7	3157	--	0	--	0	90.2/9.7	2867	67.6/31.8	6810	74.3/25.0	2430	--	0	91.7/8.3	2976	74.6/25.0	5226
scaffold39058	down1Mb	790	G	2	T/G	--	0	--	0	--	0	--	0	--	0	--	0	--	0	--	0	--	0	--	0	--	0	--	0	54.8/44.6	1399	--	0	--	0
scaffold39058	down1Mb	799	G	2	A/G	--	0	--	0	--	0	--	0	--	0	--	0	--	0	--	0	--	0	--	0	--	0	--	0	64.3/35.4	1468	--	0	--	0
scaffold39058	down1Mb	799	G	2	G/A	67.7/32.3	3284	68.7/31.2	5046	69.4/30.6	2036	67.3/32.6	5336	72.4/27.6	3011	67.6/32.4	1505	66.4/33.6	2884	--	0	--	0	72.8/27.2	3341	58.2/41.7	6544	66.0/34.0	2186	--	0	72.1/27.8	3576	67.3/32.6	4877
scaffold39058	down1Mb	816	T	2	C/T	--	0	--	0	--	0	--	0	--	0	--	0	--	0	--	0	--	0	--	0	--	0	--	0	56.8/43.2	1661	--	0	--	0
scaffold39058	down1Mb	816	T	2	T/C	77.4/22.6	4316	75.6/24.3	6413	77.3/22.6	2695	73.2/26.8	6951	79.3/20.7	3935	74.9/25.1	1909	74.4/25.6	3787	--	0	--	0	78.1/21.9	4379	66.6/33.4	8280	74.0/26.0	2859	--	0	79.9/20.1	4675	73.7/26.3	6027
scaffold39058	down1Mb	828	T	1	C	--	0	--	0	--	0	--	0	--	0	--	0	--	0	--	0	--	0	--	0	99.8	8556	--	0	99.7	1771	--	0	--	0
scaffold39058	down1Mb	828	T	2	C/T	58.6/38.4	3658	67.3/32.6	6306	56.9/40.0	2338	66.7/33.2	6810	61.3/36.1	3383	63.0/37.0	1869	67.8/32.1	3744	65.7/32.0	3214	69.5/30.4	6455	60.1/36.9	3766	--	0	69.1/30.7	2745	--	0	59.5/37.9	4054	--	0
scaffold39058	down1Mb	828	T	2	T/C	--	0	--	0	--	0	--	0	--	0	--	0	--	0	--	0	--	0	--	0	--	0	--	0	--	0	--	0	71.1/28.9	6108
scaffold39058	down1Mb	847	C	2	C/G	73.5/26.5	4287	72.4/27.6	6519	72.3/27.7	2592	70.1/29.9	6754	75.5/24.4	4074	70.8/29.1	1901	71.1/28.9	3649	--	0	--	0	75.9/24.1	4368	62.2/37.8	8187	72.0/28.0	2704	--	0	75.7/24.3	4550	70.1/29.9	6302
scaffold39058	down1Mb	847	C	2	G/C	--	0	--	0	--	0	--	0	--	0	--	0	--	0	--	0	--	0	--	0	--	0	--	0	62.1/37.9	1671	--	0	--	0
scaffold39058	down1Mb	1006	G	1	A	--	0	--	0	--	0	--	0	--	0	--	0	--	0	--	0	--	0	--	0	100	6777	--	0	100	1320	--	0	--	0
scaffold39058	down1Mb	1006	G	2	A/G	--	0	65.8/34.2	5448	--	0	63.2/36.8	5635	--	0	63.5/36.5	1390	63.0/36.9	2816	--	0	65.9/34.1	5280	--	0	--	0	63.1/36.9	2281	--	0	--	0	--	0
scaffold39058	down1Mb	1006	G	2	G/A	59.8/40.2	2148	--	0	61.6/38.2	1407	--	0	58.8/41.1	1778	--	0	--	0	80.7/19.3	1101	--	0	58.5/41.4	2155	--	0	--	0	--	0	62.1/37.9	2190	69.1/30.9	6267
scaffold39058	down1Mb	1044	C	2	C/T	72.8/27.2	3303	70.3/29.7	5753	72.5/27.5	2109	73.5/26.5	5712	72.6/27.4	2950	72.4/27.6	1404	74.4/25.6	2794	--	0	--	0	74.1/25.9	3579	67.3/32.7	6990	74.0/26.0	2360	--	0	75.6/24.4	3660	71.2/28.8	6007
scaffold39058	down1Mb	1044	C	2	T/C	--	0	--	0	--	0	--	0	--	0	--	0	--	0	--	0	--	0	--	0	--	0	--	0	55.0/45.0	1372	--	0	--	0
scaffold39058	down1Mb	1081	A	2	A/C	72.0/27.7	1702	70.9/29.1	5152	69.8/30.1	1044	73.4/26.5	5065	67.3/32.5	1496	72.8/27.0	1257	74.6/25.4	2486	--	0	--	0	70.3/29.3	1849	69.0/31.0	6326	75.9/24.1	2155	--	0	72.9/26.8	1912	73.4/26.5	5330
scaffold39058	down1Mb	1081	A	2	C/A	--	0	--	0	--	0	--	0	--	0	--	0	--	0	--	0	--	0	--	0	--	0	--	0	54.2/45.7	1263	--	0	--	0
scaffold39058	down1Mb	1107	C	2	C/T	71.1/28.9	2180	65.0/35.0	8619	70.0/30.0	1372	66.5/33.5	10109	60.8/39.2	1949	67.4/32.6	2631	69.2/30.8	5779	--	0	--	0	67.4/32.5	2455	56.8/43.2	12500	67.4/32.6	4525	--	0	71.7/28.3	2544	66.7/33.3	9555
scaffold39058	down1Mb	1107	C	2	T/C	--	0	--	0	--	0	--	0	--	0	--	0	--	0	--	0	--	0	--	0	--	0	--	0	68.1/31.9	2287	--	0	--	0
scaffold39058	down1Mb	1108	A	2	A/G	67.5/32.4	2151	64.6/35.3	8627	66.5/33.5	1369	66.6/33.3	10073	57.9/42.0	1982	67.3/32.7	2623	69.7/30.3	5746	--	0	--	0	64.5/35.5	2440	56.9/43.1	12358	67.6/32.4	4505	--	0	68.0/31.9	2549	66.6/33.4	9551
scaffold39058	down1Mb	1108	A	2	G/A	--	0	--	0	--	0	--	0	--	0	--	0	--	0	--	0	--	0	--	0	--	0	--	0	68.0/32.0	2288	--	0	--	0
scaffold39058	down1Mb	1119	A	2	A/G	66.3/33.6	1808	63.0/36.9	8564	65.8/34.1	1146	65.2/34.7	9978	55.9/44.1	1632	65.8/34.2	2623	68.3/31.6	5762	--	0	--	0	62.3/37.6	2023	54.3/45.6	12300	66.1/33.9	4450	--	0	67.2/32.7	2088	66.0/34.0	9780
scaffold39058	down1Mb	1119	A	2	G/A	--	0	--	0	--	0	--	0	--	0	--	0	--	0	--	0	--	0	--	0	--	0	--	0	69.9/30.0	2295	--	0	--	0
scaffold39058	down1Mb	1136	C	2	C/T	--	0	--	0	--	0	--	0	--	0	--	0	--	0	--	0	--	0	--	0	--	0	--	0	--	0	--	0	65.8/34.2	9780
scaffold39058	down1Mb	1136	C	1	T	--	0	--	0	--	0	--	0	--	0	--	0	--	0	--	0	--	0	--	0	99.9	13397	--	0	100	2482	--	0	--	0
scaffold39058	down1Mb	1136	C	2	T/C	65.6/34.4	1339	74.9/25.1	9119	55.1/44.9	874	70.5/29.4	10464	75.7/24.3	1288	72.3/27.7	2754	68.1/31.9	6046	63.1/36.9	1212	69.2/30.8	7912	66.6/33.4	1591	--	0	73.0/27.0	4675	--	0	58.1/41.9	1593	--	0
scaffold39058	down1Mb	1148	A	2	A/G	--	0	--	0	--	0	--	0	--	0	--	0	--	0	--	0	--	0	--	0	--	0	--	0	--	0	--	0	65.0/34.9	8817
scaffold39058	down1Mb	1148	A	1	G	--	0	--	0	--	0	--	0	--	0	--	0	--	0	--	0	--	0	--	0	99.5	12501	--	0	99.2	2288	--	0	--	0
scaffold39058	down1Mb	1148	A	2	G/A	73.8/25.6	610	75.5/24.3	8409	67.0/33.0	397	71.0/28.7	9510	79.7/19.5	595	72.3/27.3	2545	68.2/31.4	5533	67.0/33.0	427	70.0/30.0	7017	73.8/26.1	782	--	0	73.2/26.4	4304	--	0	68.7/31.0	712	--	0
scaffold55717	upADJ	721	T	1	C	--	0	--	0	--	0	--	0	--	0	--	0	--	0	--	0	--	0	98.7	380	99.9	3588	--	0	100	981	--	0	--	0
scaffold55717	upADJ	721	T	2	C/T	--	0	57.7/42.3	3594	50.6/49.4	158	--	0	--	0	53.7/46.3	1009	52.4/47.6	1539	52.6/47.4	270	68.2/31.8	2819	--	0	--	0	--	0	--	0	--	0	--	0
scaffold55717	upADJ	721	T	2	T/C	57.3/42.7	274	--	0	--	0	50.1/49.9	3336	57.2/42.8	453	--	0	--	0	--	0	--	0	--	0	--	0	54.3/45.7	1382	--	0	--	0	--	0
scaffold55717	upADJ	766	C	2	C/T	52.3/47.7	641	--	0	51.8/48.2	371	--	0	54.8/45.2	1008	--	0	--	0	--	0	--	0	--	0	--	0	--	0	--	0	--	0	--	0
scaffold55717	upADJ	766	C	1	T	--	0	--	0	--	0	--	0	--	0	--	0	--	0	--	0	--	0	95.3	887	99.1	4467	--	0	96.9	1197	--	0	--	0
scaffold55717	upADJ	766	C	2	T/C	--	0	61.5/38.5	4103	--	0	53.0/47.0	3580	--	0	57.5/42.5	1078	57.8/42.1	1704	59.2/40.8	662	73.5/26.4	3172	--	0	--	0	50.6/49.4	1466	--	0	--	0	--	0
scaffold55717	upADJ	881	C	2	C/T	64.3/35.6	4113	--	0	60.6/39.3	2349	58.4/41.5	4653	63.0/37.0	5670	55.0/44.8	1338	55.4/44.4	2242	56.0/43.9	3989	--	0	--	0	--	0	61.4/38.4	1940	--	0	--	0	--	0
scaffold55717	upADJ	881	C	1	T	--	0	--	0	--	0	--	0	--	0	--	0	--	0	--	0	--	0	99.6	3428	99.6	4520	--	0	99.7	1200	--	0	--	0
scaffold55717	upADJ	881	C	2	T/C	--	0	50.4/49.4	3520	--	0	--	0	--	0	--	0	--	0	--	0	62.8/37.1	3830	--	0	--	0	--	0	--	0	--	0	--	0
scaffold55717	upADJ	891	G	1	A	--	0	--	0	--	0	--	0	--	0	--	0	--	0	--	0	--	0	99.8	1732	99.7	4420	--	0	99.9	1228	--	0	--	0
scaffold55717	upADJ	891	G	2	A/G	--	0	54.0/46.0	3685	--	0	--	0	--	0	51.4/48.6	1087	51.6/48.3	1961	--	0	67.0/33.0	3380	--	0	--	0	--	0	--	0	--	0	--	0
scaffold55717	upADJ	891	G	2	G/A	73.0/26.9	2758	--	0	69.2/30.8	1550	52.0/48.0	4013	73.0/27.0	3572	--	0	--	0	67.2/32.8	2400	--	0	--	0	--	0	58.1/41.8	1768	--	0	--	0	--	0
scaffold55717	upADJ	925	A	2	A/C	85.1/13.5	1326	55.0/44.4	3613	83.6/15.6	743	61.0/38.3	2964	86.2/13.0	1838	61.5/37.8	857	60.3/39.0	1426	81.3/17.1	1151	--	0	--	0	--	0	64.5/34.2	1273	--	0	--	0	--	0
scaffold55717	upADJ	925	A	1	C	--	0	--	0	--	0	--	0	--	0	--	0	--	0	--	0	--	0	93	456	98.3	2301	--	0	98.2	569	--	0	--	0
scaffold55717	upADJ	925	A	2	C/A	--	0	--	0	--	0	--	0	--	0	--	0	--	0	--	0	56.2/42.3	2253	--	0	--	0	--	0	--	0	--	0	--	0
scaffold55717	upADJ	970	C	2	C/T	57.5/42.4	3627	--	0	51.5/48.5	2175	--	0	56.5/43.5	4931	--	0	--	0	--	0	--	0	--	0	--	0	55.8/44.2	2147	--	0	--	0	--	0
scaffold55717	upADJ	970	C	1	T	--	0	--	0	--	0	--	0	--	0	--	0	--	0	--	0	--	0	99.7	3579	99.8	5336	--	0	100	1365	--	0	--	0
scaffold55717	upADJ	970	C	2	T/C	--	0	55.0/44.9	6158	--	0	51.0/49.0	5084	--	0	51.1/48.9	1521	53.4/46.6	2442	51.5/48.4	3460	67.7/32.3	4027	--	0	--	0	--	0	--	0	--	0	--	0
scaffold55717	upADJ	979	G	2	G/T	59.9/40.1	3502	--	0	54.4/45.6	2012	51.4/48.6	4950	59.1/40.8	4696	--	0	--	0	--	0	--	0	--	0	--	0	57.9/42.0	2137	--	0	--	0	--	0
scaffold55717	upADJ	979	G	1	T	--	0	--	0	--	0	--	0	--	0	--	0	--	0	--	0	--	0	99.7	3237	99.9	5095	--	0	100	1309	--	0	--	0
scaffold55717	upADJ	979	G	2	T/G	--	0	53.8/46.1	6058	--	0	--	0	--	0	50.7/49.3	1508	52.7/47.2	2376	50.7/49.2	3203	65.6/34.4	3873	--	0	--	0	--	0	--	0	--	0	--	0
scaffold55717	upADJ	1122	C	2	C/G	56.6/43.4	1854	--	0	56.7/43.3	1222	50.2/49.0	9016	58.7/41.3	2874	--	0	--	0	50.6/49.4	2105	--	0	--	0	--	0	54.8/44.6	3959	--	0	--	0	--	0
scaffold55717	upADJ	1122	C	1	G	--	0	--	0	--	0	--	0	--	0	--	0	--	0	--	0	--	0	99.9	1958	99.9	9614	--	0	100	2288	--	0	--	0
scaffold55717	upADJ	1122	C	2	G/C	--	0	54.4/44.9	7157	--	0	--	0	--	0	52.4/46.7	2687	52.5/46.9	4425	--	0	65.7/33.6	7152	--	0	--	0	--	0	--	0	--	0	--	0
scaffold87662	down400kb	3999	A	2	A/G	63.4/36.6	2268	64.1/35.9	5202	62.3/37.6	1440	74.0/26.0	3745	76.6/23.4	2425	77.0/23.0	1063	72.0/28.0	2046	64.8/35.2	1160	66.6/33.4	3182	68.9/31.1	2546	--	0	73.2/26.8	1557	--	0	65.9/34.1	2581	83.1/16.9	6195
scaffold87662	down400kb	3999	A	1	G	--	0	--	0	--	0	--	0	--	0	--	0	--	0	--	0	--	0	--	0	99.5	1644	--	0	100	399	--	0	--	0
scaffold87662	down400kb	4057	C	2	C/T	--	0	58.4/41.6	2729	--	0	61.5/38.5	3183	57.1/42.9	2452	61.9/38.1	894	58.9/41.1	1723	--	0	54.8/45.2	2658	--	0	--	0	58.8/41.2	1365	--	0	--	0	86.1/13.9	3256
scaffold87662	down400kb	4057	C	1	T	--	0	--	0	--	0	--	0	--	0	--	0	--	0	--	0	--	0	--	0	99.6	3417	--	0	99.9	795	--	0	--	0
scaffold87662	down400kb	4057	C	2	T/C	53.2/46.7	2495	--	0	58.8/41.2	1673	--	0	--	0	--	0	--	0	55.9/44.1	1096	--	0	50.0/49.8	2554	--	0	--	0	--	0	51.1/48.9	2706	--	0
scaffold87662	down400kb	4070	G	1	A	--	0	--	0	--	0	--	0	--	0	--	0	--	0	--	0	--	0	--	0	99.7	2907	--	0	100	723	--	0	--	0
scaffold87662	down400kb	4070	G	2	A/G	52.9/47.1	2667	--	0	56.5/43.5	1867	--	0	--	0	--	0	--	0	56.6/43.4	1242	--	0	50.2/49.8	2690	--	0	--	0	--	0	--	0	--	0
scaffold87662	down400kb	4070	G	2	G/A	--	0	59.5/40.4	2902	--	0	63.7/36.3	2947	58.3/41.7	2726	66.1/33.9	819	60.9/39.1	1534	--	0	57.4/42.6	2541	--	0	--	0	61.6/38.4	1295	--	0	50.2/49.8	2943	86.3/13.6	3414
scaffold87662	down400kb	4107	G	1	A	--	0	--	0	--	0	--	0	--	0	--	0	--	0	--	0	--	0	--	0	99.6	2241	--	0	100	515	--	0	--	0
scaffold87662	down400kb	4107	G	2	G/A	56.7/43.3	2406	65.8/34.2	3044	54.0/46.0	1683	68.5/31.5	2889	66.0/34.0	2508	70.1/29.8	759	67.5/32.5	1499	54.0/46.0	1164	63.1/36.9	2438	60.6/39.4	2400	--	0	70.0/30.0	1232	--	0	57.9/42.1	2730	90.4/9.6	3845
scaffold87662	down400kb	4165	T	1	A	--	0	--	0	--	0	--	0	--	0	--	0	--	0	--	0	--	0	--	0	99.7	2861	--	0	100	738	--	0	--	0
scaffold87662	down400kb	4165	T	2	T/A	53.1/46.9	1800	60.0/40.0	3670	50.1/49.8	1248	61.6/38.4	3467	65.2/34.8	1897	60.2/39.8	965	60.4/39.6	1899	57.1/42.9	836	56.1/43.9	3124	56.1/43.9	1844	--	0	65.3/34.7	1470	--	0	57.9/42.1	2105	87.0/13.0	4434
scaffold87662	down400kb	4175	C	2	A/G	--	0	--	0	--	0	--	0	--	0	--	0	--	0	--	0	--	0	--	0	51.6/48.1	2804	--	0	--	0	--	0	--	0
scaffold87662	down400kb	4175	C	2	C/A	--	0	--	0	--	0	--	0	--	0	--	0	--	0	64.3/35.7	610	57.5/42.2	2888	--	0	--	0	--	0	--	0	--	0	--	0
scaffold87662	down400kb	4175	C	3	C/A/G	--	0	--	0	--	0	--	0	65.8/19.7/14.4	1502	--	0	--	0	--	0	--	0	--	0	--	0	63.6/19.1/17.3	1473	--	0	--	0	--	0
scaffold87662	down400kb	4175	C	2	C/G	--	0	--	0	--	0	--	0	--	0	--	0	--	0	--	0	--	0	--	0	--	0	--	0	--	0	--	0	84.4/15.6	4245
scaffold87662	down400kb	4175	C	3	C/G/A	52.9/28.1/18.9	1468	58.8/22.1/19.0	3477	47.5/36.7/15.7	1022	60.2/21.2/18.7	3366	--	0	58.0/24.3/17.8	940	58.9/23.8/17.4	1785	--	0	--	0	55.6/23.6/20.8	1492	--	0	--	0	--	0	55.1/24.4/20.5	1716	--	0
scaffold87662	down400kb	4175	C	2	G/A	--	0	--	0	--	0	--	0	--	0	--	0	--	0	--	0	--	0	--	0	--	0	--	0	77.3/22.7	758	--	0	--	0
scaffold87662	down400kb	4331	A	2	A/G	65.0/35.0	2377	78.3/21.7	3133	56.3/43.7	1523	73.3/26.7	3287	78.1/21.9	1971	72.5/27.5	863	72.7/27.3	1704	--	0	--	0	67.2/32.8	2434	55.1/44.9	3530	75.8/24.2	1386	--	0	71.2/28.8	2175	80.2/19.8	3325
scaffold87662	down400kb	4331	A	2	G/A	--	0	--	0	--	0	--	0	--	0	--	0	--	0	--	0	--	0	--	0	--	0	--	0	70.5/29.5	953	--	0	--	0
scaffold87662	down400kb	4332	T	1	C	--	0	--	0	--	0	--	0	--	0	--	0	--	0	--	0	--	0	--	0	99.6	3646	--	0	99.5	973	--	0	--	0
scaffold87662	down400kb	4332	T	2	C/T	55.3/44.1	2809	--	0	56.9/42.7	1689	--	0	--	0	50.4/49.3	915	--	0	55.6/44.4	1176	52.9/47.1	3141	52.5/47.3	2915	--	0	--	0	--	0	51.4/48.2	2734	--	0
scaffold87662	down400kb	4332	T	2	T/C	--	0	51.2/48.8	3318	--	0	51.4/48.5	3483	57.0/42.7	2442	--	0	50.4/49.4	1800	--	0	--	0	--	0	--	0	54.2/45.8	1491	--	0	--	0	81.4/18.6	3534
scaffold87662	down400kb	4417	A	2	A/C	--	0	--	0	--	0	--	0	55.3/44.5	1302	--	0	--	0	--	0	--	0	--	0	--	0	--	0	--	0	--	0	79.8/20.2	3955
scaffold87662	down400kb	4417	A	1	C	--	0	--	0	--	0	--	0	--	0	--	0	--	0	--	0	--	0	--	0	100	4139	--	0	99.6	1014	--	0	--	0
scaffold87662	down400kb	4417	A	2	C/A	55.7/44.3	1457	52.7/47.3	3648	59.6/40.4	949	55.2/44.8	4129	--	0	56.9/43.1	1175	54.1/45.9	2133	62.8/37.0	662	59.1/40.9	3734	53.9/46.1	1389	--	0	55.8/44.2	1762	--	0	58.5/41.4	1642	--	0
scaffold87662	down400kb	4420	T	2	C/T	--	0	--	0	--	0	--	0	--	0	--	0	--	0	--	0	--	0	--	0	--	0	--	0	73.5/26.5	951	--	0	--	0
scaffold87662	down400kb	4420	T	2	T/C	69.4/30.6	1162	74.5/25.5	3329	53.5/46.5	805	68.9/31.1	3693	80.4/19.6	1027	67.1/32.9	1075	70.9/29.1	1923	--	0	--	0	70.4/29.6	1174	53.2/46.8	3800	71.2/28.8	1572	--	0	71.0/28.8	1367	78.1/21.9	3597
scaffold87662	down400kb	4422	T	1	G	--	0	--	0	--	0	--	0	--	0	--	0	--	0	--	0	--	0	--	0	99.9	3851	--	0	99.7	922	--	0	--	0
scaffold87662	down400kb	4422	T	2	G/T	57.9/42.1	1275	53.7/46.3	3445	61.7/38.3	839	55.5/44.4	3800	--	0	58.6/41.4	1078	56.7/43.3	1966	63.7/36.3	576	59.5/40.5	3483	54.5/45.5	1265	--	0	56.5/43.5	1583	--	0	59.1/40.9	1473	--	0
scaffold87662	down400kb	4422	T	2	T/G	--	0	--	0	--	0	--	0	52.5/47.5	1129	--	0	--	0	--	0	--	0	--	0	--	0	--	0	--	0	--	0	79.7/20.3	3688
scaffold87662	down400kb	4473	C	2	C/T	82.6/17.3	1973	78.6/21.3	3903	69.0/30.7	1322	75.7/24.2	4223	89.9/10.1	1866	73.7/26.2	1187	78.6/21.1	2195	--	0	--	0	81.1/18.9	1958	60.0/39.8	4076	76.7/23.2	1769	--	0	84.5/15.4	2355	84.3/15.7	4168
scaffold87662	down400kb	4473	C	2	T/C	--	0	--	0	--	0	--	0	--	0	--	0	--	0	--	0	--	0	--	0	--	0	--	0	67.8/31.9	951	--	0	--	0
scaffold87662	down400kb	4474	A	2	A/G	--	0	--	0	--	0	--	0	59.8/40.2	1779	--	0	--	0	--	0	--	0	--	0	--	0	--	0	--	0	--	0	80.9/19.0	4127
scaffold87662	down400kb	4474	A	1	G	--	0	--	0	--	0	--	0	--	0	--	0	--	0	--	0	--	0	--	0	99.7	4428	--	0	99.2	1069	--	0	--	0
scaffold87662	down400kb	4474	A	2	G/A	51.2/48.8	1975	51.7/48.2	3918	59.2/40.7	1352	53.1/46.8	4272	--	0	57.3/42.5	1227	54.1/45.6	2259	57.7/42.3	1029	56.9/43.1	3912	50.4/49.6	1931	--	0	55.0/45.0	1787	--	0	54.4/45.6	2329	--	0
scaffold87662	down400kb	4509	A	2	A/G	--	0	--	0	--	0	--	0	62.5/37.4	2308	--	0	--	0	--	0	--	0	50.6/49.4	2458	--	0	--	0	--	0	--	0	81.7/18.3	4606
scaffold87662	down400kb	4509	A	1	G	--	0	--	0	--	0	--	0	--	0	--	0	--	0	--	0	--	0	--	0	99.9	4612	--	0	100	1141	--	0	--	0
scaffold87662	down400kb	4509	A	2	G/A	51.0/49.0	2460	51.2/48.8	4155	55.9/44.1	1668	50.4/49.6	4700	--	0	53.6/46.4	1378	53.4/46.6	2431	50.4/49.6	1148	53.0/47.0	4132	--	0	--	0	54.2/45.8	1923	--	0	50.3/49.7	2895	--	0
scaffold87662	down400kb	4547	A	2	A/G	75.0/24.9	2878	76.2/23.8	4521	67.2/32.5	1838	72.7/27.3	5030	85.5/14.4	2703	70.8/29.2	1464	75.7/24.3	2556	--	0	--	0	76.5/23.4	2883	54.0/46.0	4744	77.7/22.3	2069	--	0	78.5/21.4	3291	82.0/18.0	5019
scaffold87662	down400kb	4547	A	2	G/A	--	0	--	0	--	0	--	0	--	0	--	0	--	0	--	0	--	0	--	0	--	0	--	0	73.4/26.6	1125	--	0	--	0
scaffold87662	down400kb	4569	T	1	A	--	0	--	0	--	0	--	0	--	0	--	0	--	0	--	0	--	0	--	0	99.6	3143	--	0	99.9	781	--	0	--	0
scaffold87662	down400kb	4569	T	2	A/T	--	0	--	0	--	0	--	0	--	0	--	0	--	0	--	0	50.9/49.1	3695	--	0	--	0	--	0	--	0	--	0	--	0
scaffold87662	down400kb	4569	T	2	T/A	65.4/34.6	1570	58.8/41.2	3594	60.7/39.3	922	57.5/42.5	3988	71.7/28.3	1607	53.7/46.3	1107	55.5/44.5	1982	60.1/39.9	771	--	0	61.0/39.0	1635	--	0	56.2/43.8	1636	--	0	64.6/35.4	1799	87.8/12.2	4394
scaffold87662	down400kb	4604	G	2	G/T	74.3/25.7	1231	55.3/44.7	3440	68.5/31.5	752	57.8/42.2	3440	81.0/19.0	1319	56.9/43.1	959	56.5/43.5	1717	70.0/30.0	540	53.1/46.9	3037	74.5/25.4	1392	--	0	58.7/41.3	1430	--	0	74.9/24.9	1407	84.2/15.8	4122
scaffold87662	down400kb	4604	G	1	T	--	0	--	0	--	0	--	0	--	0	--	0	--	0	--	0	--	0	--	0	99.6	2880	--	0	99.7	772	--	0	--	0
scaffold87662	down400kb	4611	C	2	C/T	56.9/43.1	1518	53.1/46.9	3619	52.6/47.4	1004	55.0/45.0	3570	67.7/32.3	1519	54.7/45.3	1012	54.8/45.2	1881	57.9/41.9	675	50.8/49.2	3133	58.8/41.2	1586	--	0	54.5/45.5	1544	--	0	58.1/41.9	1772	82.8/17.2	4253
scaffold87662	down400kb	4611	C	1	T	--	0	--	0	--	0	--	0	--	0	--	0	--	0	--	0	--	0	--	0	99.8	3162	--	0	100	850	--	0	--	0
scaffold87662	down400kb	4615	A	2	A/G	53.6/46.3	726	64.9/35.0	2029	--	0	63.5/36.5	2055	70.8/29.2	634	63.5/36.5	589	64.7/35.3	1037	--	0	--	0	58.0/41.7	746	--	0	69.3/30.6	830	--	0	60.3/39.7	776	79.5/20.5	3014
scaffold87662	down400kb	4615	A	1	G	--	0	--	0	--	0	--	0	--	0	--	0	--	0	--	0	--	0	--	0	99.2	1292	--	0	99.8	480	--	0	--	0
scaffold87662	down400kb	4615	A	2	G/A	--	0	--	0	57.0/42.9	553	--	0	--	0	--	0	--	0	--	0	--	0	--	0	--	0	--	0	--	0	--	0	--	0
scaffold87662	down400kb	4622	T	1	C	--	0	--	0	--	0	--	0	--	0	--	0	--	0	--	0	--	0	--	0	99.6	3024	--	0	99.5	767	--	0	--	0
scaffold87662	down400kb	4622	T	2	C/T	--	0	--	0	52.0/48.0	1139	--	0	--	0	--	0	--	0	--	0	--	0	--	0	--	0	--	0	--	0	--	0	--	0
scaffold87662	down400kb	4622	T	2	T/C	51.4/48.6	1754	53.7/46.3	3617	--	0	56.6/43.4	3502	61.3/38.7	1674	54.6/45.3	1006	56.7/43.3	1851	52.9/47.1	781	51.4/48.6	3264	55.9/44.1	1769	--	0	56.8/43.2	1506	--	0	55.1/44.9	1991	83.7/16.3	4222
scaffold87662	down400kb	4689	A	2	A/T	70.9/29.0	3288	74.8/25.2	3457	61.0/38.9	2028	74.3/25.7	3030	83.9/16.1	2875	74.4/25.6	804	74.5/25.5	1591	--	0	--	0	75.5/24.5	3134	52.9/47.1	2764	76.7/23.3	1290	--	0	76.9/23.1	3444	80.6/19.4	3588
scaffold87662	down400kb	4689	A	2	T/A	--	0	--	0	--	0	--	0	--	0	--	0	--	0	--	0	--	0	--	0	--	0	--	0	72.4/27.6	678	--	0	--	0
scaffold87662	down400kb	4720	A	2	A/G	--	0	--	0	--	0	52.8/47.2	3926	57.5/42.5	3162	52.6/47.4	1136	51.2/48.8	1983	--	0	51.3/48.7	3788	--	0	--	0	54.3/45.7	1573	--	0	--	0	79.2/20.8	3039
scaffold87662	down400kb	4720	A	1	G	--	0	--	0	--	0	--	0	--	0	--	0	--	0	--	0	--	0	--	0	99.4	3806	--	0	99.2	970	--	0	--	0
scaffold87662	down400kb	4720	A	2	G/A	55.4/44.6	3579	51.9/48.1	2739	57.9/42.1	2255	--	0	--	0	--	0	--	0	54.6/45.3	1578	--	0	50.8/49.2	3659	--	0	--	0	--	0	52.0/48.0	3766	--	0
scaffold87662	down400kb	4726	G	2	C/G	--	0	--	0	--	0	--	0	--	0	--	0	--	0	--	0	--	0	--	0	--	0	--	0	72.8/27.2	1054	--	0	--	0
scaffold87662	down400kb	4726	G	2	G/C	73.4/26.6	3525	74.6/25.4	2752	63.7/36.2	2217	73.2/26.7	4300	84.2/15.8	3126	72.2/27.8	1217	73.5/26.5	2186	--	0	--	0	76.7/23.2	3588	51.5/48.3	4178	75.0/25.0	1653	--	0	77.5/22.5	3610	80.5/19.5	3135
scaffold87662	down400kb	4735	A	2	A/G	75.4/24.6	3378	76.7/23.3	2902	66.9/33.1	2023	71.8/28.2	4051	85.9/14.1	2929	70.6/29.4	1227	72.8/27.2	2143	--	0	--	0	78.9/21.1	3456	--	0	74.0/26.0	1619	--	0	79.5/20.5	3449	82.5/17.5	3582
scaffold87662	down400kb	4735	A	2	G/A	--	0	--	0	--	0	--	0	--	0	--	0	--	0	--	0	--	0	--	0	51.1/48.9	4149	--	0	74.5/25.5	1031	--	0	--	0
scaffold87662	down400kb	4748	C	2	C/T	84.7/15.3	3312	76.9/23.1	4221	77.2/22.8	1853	71.4/28.6	5197	91.1/8.9	2964	70.2/29.8	1532	72.0/28.0	2610	--	0	--	0	86.2/13.8	3450	--	0	73.8/26.2	1963	--	0	86.8/13.2	3406	82.7/17.3	5035
scaffold87662	down400kb	4748	C	2	T/C	--	0	--	0	--	0	--	0	--	0	--	0	--	0	--	0	--	0	--	0	50.7/49.3	5179	--	0	73.5/26.5	1276	--	0	--	0
scaffold87662	down400kb	4762	T	2	C/T	--	0	--	0	--	0	--	0	--	0	--	0	--	0	--	0	--	0	--	0	53.6/46.4	4304	--	0	73.9/26.1	1101	--	0	--	0
scaffold87662	down400kb	4762	T	2	T/C	69.5/30.5	1537	76.8/23.2	4149	55.2/44.8	912	69.5/30.5	4391	78.7/21.3	1180	66.8/33.2	1206	69.6/30.4	2230	--	0	--	0	70.5/29.5	1669	--	0	72.8/27.2	1661	--	0	72.2/27.6	1604	81.8/18.2	4746
scaffold87662	down400kb	4766	T	2	G/T	--	0	--	0	--	0	--	0	--	0	--	0	--	0	--	0	--	0	--	0	52.7/47.2	5121	--	0	74.3/25.5	1280	--	0	--	0
scaffold87662	down400kb	4766	T	2	T/G	67.3/32.7	2346	75.5/24.5	4924	54.9/45.1	1460	69.6/30.4	5131	78.4/21.6	1841	67.5/32.5	1409	70.1/29.9	2508	--	0	--	0	71.7/28.3	2448	--	0	73.1/26.9	1877	--	0	72.0/28.0	2441	80.5/19.5	5262
scaffold87662	down400kb	4771	G	2	A/G	--	0	--	0	--	0	--	0	--	0	--	0	--	0	--	0	--	0	--	0	--	0	--	0	70.3/29.7	1228	--	0	--	0
scaffold87662	down400kb	4771	G	2	G/A	93.3/6.6	3068	77.9/22.0	5556	89.9/9.9	1624	74.3/25.7	5286	--	0	74.5/25.4	1447	76.3/23.6	2582	--	0	--	0	93.6/6.3	3264	53.1/46.8	4863	77.8/22.2	1981	--	0	93.7/6.3	3229	83.9/16.1	5757
scaffold87662	down400kb	4795	A	2	A/G	78.0/22.0	3566	79.4/20.5	4797	67.9/32.0	2134	72.9/27.1	4770	88.1/11.9	3024	71.9/28.0	1316	73.3/26.7	2290	--	0	--	0	80.9/19.1	3806	52.1/47.9	4911	77.9/22.1	1797	--	0	81.0/18.9	3690	83.4/16.5	4916
scaffold87662	down400kb	4795	A	2	G/A	--	0	--	0	--	0	--	0	--	0	--	0	--	0	--	0	--	0	--	0	--	0	--	0	69.5/30.4	1158	--	0	--	0
scaffold87662	down400kb	4824	C	2	C/T	64.1/35.9	2837	74.1/25.9	5127	56.7/43.1	1889	67.0/32.9	4609	80.4/19.6	2305	67.4/32.6	1262	70.5/29.5	2298	--	0	--	0	69.0/31.0	3276	--	0	75.1/24.7	1799	--	0	67.9/32.1	2898	80.3/19.7	5281
scaffold87662	down400kb	4824	C	2	T/C	--	0	--	0	--	0	--	0	--	0	--	0	--	0	--	0	--	0	--	0	56.5/43.4	4680	--	0	76.4/23.6	1255	--	0	--	0
scaffold87662	down400kb	4853	A	2	A/G	--	0	51.0/49.0	4947	--	0	--	0	--	0	--	0	--	0	--	0	--	0	--	0	--	0	--	0	--	0	--	0	81.2/18.8	5051
scaffold87662	down400kb	4853	A	1	G	--	0	--	0	--	0	--	0	--	0	--	0	--	0	--	0	--	0	--	0	99.7	5039	--	0	99.7	1220	--	0	--	0
scaffold87662	down400kb	4853	A	2	G/A	65.0/35.0	2260	--	0	67.9/32.1	1462	53.3/46.7	4515	51.3/48.7	1727	55.4/44.6	1261	53.9/46.1	2278	61.9/38.1	929	54.0/46.0	4054	60.8/39.2	2645	--	0	50.7/49.3	1714	--	0	63.3/36.7	2415	--	0
scaffold87662	down400kb	4887	C	2	C/T	--	0	51.8/48.2	5566	--	0	--	0	60.0/40.0	1527	--	0	--	0	--	0	--	0	--	0	--	0	--	0	--	0	--	0	82.2/17.8	5481
scaffold87662	down400kb	4887	C	1	T	--	0	--	0	--	0	--	0	--	0	--	0	--	0	--	0	--	0	--	0	99.8	5672	--	0	99.9	1360	--	0	--	0
scaffold87662	down400kb	4887	C	2	T/C	55.7/44.3	1703	--	0	57.0/43.0	1164	52.8/47.2	4976	--	0	52.8/47.2	1388	53.3/46.7	2545	51.8/48.2	817	52.7/47.3	4518	51.4/48.5	2066	--	0	50.9/49.1	1896	--	0	53.6/46.4	1987	--	0
