# Supplementary material for: An Assessment of Heavy Ion Irradiation Mutagenesis for Reverse Genetics in Wheat (Triticum aestivum L.)
Source: PLoS One. 2015 Feb 26;10(2):e0117369. doi: 10.1371/journal.pone.0117369 (PMC4342231; doi:10.1371/journal.pone.0117369)
Supplement: S6 File — Based on comparison of the Brachypodium distachyon 1.92 annotation (http://www.phytozome.net/) and the wheat Chromosomal Survey Sequences (http://plants.ensembl.org/index.html) as described in Materials and Methods. For each Brachypodium gene the presence of the putative orthologue within the 4AL, 4BS, and 4DS wheat chromosomal regions is indicated. (XLSX) [file pone.0117369.s016.xlsx]

## Sheet: Sheet1
Brachypodium gene	4AL?	4BS?	4DS?
Bradi4g25620	Yes	Yes	Yes
Bradi4g25630	Yes	Yes	Yes
Bradi4g25640	No	No	No
Bradi4g25650	No	Yes	No
Bradi4g25660	Yes	?	?
Bradi4g25670	?	No	No
Bradi4g25680	Yes	Yes	Yes
Bradi4g25690	Yes	Yes	Yes
Bradi4g25700	Yes	Yes	Yes
Bradi4g25710	Yes	Yes	Yes
Bradi4g25717	Yes	Yes	Yes
Bradi4g25730	Yes	Yes	Yes
Bradi4g25740	Yes	Yes	Yes
Bradi4g25750	Yes	No	Yes
Bradi4g25760	Yes	Yes	Yes
Bradi4g25770	No	No	No
Bradi4g25790	Yes	Yes	Yes
Bradi4g25797	Yes	Yes	Yes
Bradi4g25810	No	No	No
Bradi4g25820	Yes	Yes	Yes
Bradi4g25830	Yes	No	No
Bradi4g25850	No	No	No
Bradi4g25860	Yes	Yes	Yes
Bradi4g25865	No	No	No
Bradi4g25870	Yes	Yes	Yes
Bradi4g25890	No	No	No
Bradi4g25900	Yes	Yes	Yes
Bradi4g25910	Yes	Yes	Yes
Bradi4g25917	Yes	Yes	Yes
Bradi4g25930	Yes	Yes	Yes
Bradi4g25950	Yes	Yes	Yes
Bradi4g25970	Yes	Yes	Yes
Bradi4g25980	?	?	Yes
Bradi4g25990	Yes	Yes	Yes
Bradi4g26007	Yes	Yes	Yes
Bradi4g26040	Yes	Yes	Yes
Bradi4g26050	?	Yes	?
Bradi4g26090	Yes	Yes	Yes
Bradi4g26100	Yes	Yes	Yes
Bradi4g26110	Yes	No	No
Bradi4g26120	No	No	No
Bradi4g26130	Yes	?	?
Bradi4g26150	Yes	Yes	Yes
Bradi4g26157	No	No	No
Bradi4g26180	Yes	Yes	Yes
Bradi4g26190	Yes	Yes	Yes
Bradi4g26200	No	No	No
Bradi4g26210	Yes	Yes	Yes
Bradi4g26227	Yes	Yes	Yes
Bradi4g26240	Yes	Yes	Yes
Bradi4g26260	Yes	Yes	Yes
Bradi4g26270	Yes	Yes	Yes
Bradi4g26280	Yes	Yes	Yes
Bradi4g26287	Yes	Yes	Yes
Bradi4g26300	?	Yes	?
Bradi4g26310	Yes	Yes	Yes
Bradi4g26330	Yes	Yes	Yes
Bradi4g26342	Yes	Yes	Yes
Bradi4g26354	Yes	Yes	Yes
Bradi4g26366	Yes	Yes	Yes
Bradi4g26400	Yes	Yes	Yes
Bradi4g26410	Yes	Yes	Yes
Bradi4g26420	No	Yes	?
Bradi4g26437	No	No	No
Bradi4g26450	Yes	Yes	Yes
Bradi4g26460	Yes	Yes	Yes
Bradi4g26470	Yes	Yes	Yes
Bradi4g26480	Yes	Yes	Yes
Bradi4g26487	Yes	Yes	Yes
Bradi4g26510	Yes	Yes	Yes
Bradi4g26520	Yes	Yes	Yes
Bradi4g26540	Yes	No	Yes
Bradi4g26550	Yes	Yes	Yes
Bradi4g26560	Yes	Yes	Yes
Bradi4g26570	Yes	No	No
Bradi4g26580	Yes	Yes	Yes
Bradi4g26590	Yes	?	?
Bradi4g26600	No	No	No
Bradi4g26610	Yes	Yes	Yes
Bradi4g26615	Yes	Yes	Yes
Bradi4g26620	No	No	No
Bradi4g26640	Yes	Yes	Yes
Bradi4g26660	Yes	Yes	Yes
Bradi4g26670	Yes	?	?
Bradi4g26680	No	No	No
Bradi4g26700	Yes	Yes	Yes
Bradi4g26710	Yes	Yes	Yes
Bradi4g26720	Yes	Yes	Yes
Bradi4g26730	Yes	Yes	Yes
Bradi4g26760	No	No	No
Bradi4g26770	Yes	Yes	Yes
Bradi4g26800	Yes	Yes	Yes
Bradi4g26810	Yes	Yes	Yes
Bradi4g26820	Yes	Yes	Yes
Bradi4g26830	Yes	Yes	Yes
Bradi4g26840	Yes	?	?
Bradi4g26850	Yes	Yes	Yes
Bradi4g26860	Yes	?	?
Bradi4g26870	Yes	Yes	Yes
